# Supplementary material for: A novel seed plants gene regulates oxidative stress tolerance in Arabidopsis thaliana
Source: Cell Mol Life Sci. 2019 Jun 27;77(4):705–18. doi: 10.1007/s00018-019-03202-5 (PMC7040063; doi:10.1007/s00018-019-03202-5)
Supplement: Supplementary file 11 — Supplementary material 11 (XLSX 3750 kb) [file 18_2019_3202_MOESM11_ESM.xlsx]

## Sheet: All genes & annotation
TAIR code	loh2_MS_rep1	loh2_MS_rep2	loh2_MS_rep3	loh2_PQ_rep1	loh2_PQ_rep2	loh2_PQ_rep3	atr7_MS_rep1	atr7_MS_rep2	atr7_MS_rep3	atr7_PQ_rep1	atr7_PQ_rep2	atr7_PQ_rep3	genename	description
AT1G01010	9.872	8.332	11.214	48.177	35.316	47.161	16.536	10.602	16.369	16.375	15.686	15.257	NAC001	NAC domain containing protein 1
AT1G01020	15.579	12.735	15.793	19.659	19.8	18.313	15.636	16.863	15.386	22.1	17.654	22.542	ARV1	ARV1 family protein
AT1G01030	1.946	1.433	2.01	1.932	1.911	1.815	3.251	2.245	2.889	2.957	1.895	3.289	NGA3	AP2/B3-like transcriptional factor family protein
AT1G01040	15.342	10.758	15.329	26.203	24.018	26.185	17.246	14.044	16.16	21.823	16.3	23.494	DCL1	dicer-like 1
AT1G01050	123.497	103.76	123.63	78.874	78.789	83.372	130.858	128.288	125.938	131.916	139.934	129.371	PPa1	pyrophosphorylase 1
AT1G01060	15.034	1.803	14.116	124.243	36.772	125.35	11.664	1.859	12.289	25.748	3.768	26.302	LHY	Homeodomain-like superfamily protein
AT1G01070	11.427	8.598	12.201	0.757	1.019	0.653	12.965	9.099	12.686	3.876	2.826	4.349	UMAMIT28	nodulin MtN21 /EamA-like transporter family protein
AT1G01080	113.198	118.505	117.399	41.982	41.773	40.375	90.103	94.275	87.105	85.462	98.412	82.333		RNA-binding (RRM/RBD/RNP motifs) family protein
AT1G01090	261.398	261.867	259.284	99.75	106.899	96.994	297.648	267.366	292.911	282.857	263.41	278.163	PDH-E1 ALPHA	pyruvate dehydrogenase E1 alpha
AT1G01100	714.9	600.095	735.17	639.018	619.993	663.893	925.256	1084.78	947.961	1029.65	1078.88	953.109	RPP1A	60S acidic ribosomal protein family
AT1G01110	2.729	3.27	2.973	1.43	1.734	1.238	2.271	2.473	2.015	1.463	2	2.14	IQD18	IQ-domain 18
AT1G01120	84.957	41.266	89.369	40.22	36.941	38.357	57.551	42.459	57.713	34.964	42.485	34.049	KCS1	3-ketoacyl-CoA synthase 1
AT1G01130	6.835	4.276	6.208	1.83	3.292	2.935	7.243	3.066	5.896	3.985	2.244	1.217		CBL-interacting Serine/Threonine-kinase
AT1G01140	38.848	49.679	40.612	42.382	57.684	41.724	50.808	50.589	49.652	79.984	73.423	79.447	CIPK9	CBL-interacting protein kinase 9
AT1G01150	0.131	0.139	0.238	0	0	0.034	0.08	0.04	0.208	0	0.074	0.108		Homeodomain-like protein with RING/FYVE/PHD-type zinc finger domain-containing protein
AT1G01160	21.88	28.358	23.011	35.531	33.733	34.039	30.531	37.178	28.985	34.341	35.034	35.688	GIF2	GRF1-interacting factor 2
AT1G01170	117.434	171.131	126.924	40.212	42.581	39.459	119.994	112.651	105.926	88.241	109.494	86.369		ozone-responsive stress-like protein (DUF1138)
AT1G01180	6.941	12.007	7.385	4.817	6.516	5.861	5.512	9.208	5.43	4.647	10.076	4.379		S-adenosyl-L-methionine-dependent methyltransferases superfamily protein
AT1G01190	3.394	3.213	3.187	0.043	0.244	0.204	3.821	4.104	3.683	0.574	0.402	0.609	CYP78A8	cytochrome P450, family 78, subfamily A, polypeptide 8
AT1G01200	4.141	2.427	5.185	1.089	0.968	1.281	3.801	1.978	3.087	1.572	1.376	1.807	RABA3	RAB GTPase homolog A3
AT1G01210	32.298	28.485	34.178	42.263	34.828	43.073	55.4	54.179	58.338	80.409	58.446	81.008		DNA-directed RNA polymerase, subunit M, archaeal
AT1G01220	18.036	16.918	18.028	13.285	13.293	12.401	15.506	11.967	16.27	11.717	11.304	11.674	FKGP	L-fucokinase/GDP-L-fucose pyrophosphorylase
AT1G01225	5.672	5.778	7.052	0.664	1.625	1.026	4.892	3.264	3.981	2.521	3.535	2.798		NC domain-containing protein-like protein
AT1G01230	45.943	47.009	43.585	35.003	33.742	34.472	38.814	37.217	42.366	32.848	36.452	31.977		ORMDL family protein
AT1G01240	7.131	18.351	7.028	2.604	2.02	2.46	9.904	13.767	10.403	8.81	9.97	7.432		transmembrane protein
AT1G01250	2.848	0.543	3.247	0.374	0.707	0.933	1.971	0.297	2.293	2.512	0.667	2.621	ERF023	Integrase-type DNA-binding superfamily protein
AT1G01260	10.287	9.372	10.31	9.234	11.037	10.365	11.954	8.664	12.547	10.343	9.166	9.897	BHLH13	basic helix-loop-helix (bHLH) DNA-binding superfamily protein
AT1G01280	0	0.069	0.048	0	0	0	0	0.03	0	0	0	0	CYP703A2	cytochrome P450, family 703, subfamily A, polypeptide 2
AT1G01290	16.968	12.7	15.674	30.195	28.009	28.992	21.518	19.385	21.511	34.677	27.191	34.972	CNX3	cofactor of nitrate reductase and xanthine dehydrogenase 3
AT1G01300	114.455	84.034	119.968	41.267	63.72	41.461	59.802	68.481	61.792	42.212	67.57	42.149	APF2	Eukaryotic aspartyl protease family protein
AT1G01305	0	0	0.143	0.153	0	0	0	0	0	0	0	0		hypothetical protein
AT1G01310	0.047	0.058	0.155	0.085	0	0.059	0.11	0	0.069	0	0.169	0.069		CAP (Cysteine-rich secretory proteins, Antigen 5, and Pathogenesis-related 1 protein) superfamily protein
AT1G01320	110.611	123.601	110.716	95.418	66.119	94.899	113.971	132.343	114.79	111.537	140.823	111.915		Tetratricopeptide repeat (TPR)-like superfamily protein
AT1G01335	0	0	0	0	0	0	0	0	0	0	0	0	AREP1	auxin-responsive endogenous peptide protein
AT1G01340	2.349	2.854	2.117	7.744	9.336	7.329	2.401	4.144	2.73	2.65	5.207	2.533	CNGC10	cyclic nucleotide gated channel 10
AT1G01350	18.048	16.687	16.09	29.871	28.505	27.482	27.73	31.066	31.268	41.322	31.467	40.45		Zinc finger (CCCH-type/C3HC4-type RING finger) family protein
AT1G01355	0.415	0.324	0.214	0.689	0.32	0.95	0.22	0.218	0.387	0.267	0.116	0.187		Putative endonuclease or glycosyl hydrolase
AT1G01360	8.009	9.591	7.183	6.902	8.68	8.084	6.332	6.992	5.688	5.122	5.927	5.724	PYL9,RCAR1	regulatory component of ABA receptor 1
AT1G01370	8.128	8.101	9.49	1.813	1.541	0.823	5.282	4.836	6.224	2.215	2.36	1.433	HTR12	Histone superfamily protein
AT1G01380	4.2	3.409	3.389	0.902	0.993	1.323	3.091	3.096	4.119	0.821	0.921	1.198	ETC1	Homeodomain-like superfamily protein
AT1G01390	5.506	8.574	5.351	0.766	0.951	1.247	1.18	0.732	1.34	0.88	1.164	0.736		UDP-Glycosyltransferase superfamily protein
AT1G01400	0.142	0.104	0.059	0.204	0.236	0.229	0.09	0.218	0.119	0.198	0.138	0.059		hypothetical protein
AT1G01410	0	0	0	0	0	0	0	0	0	0	0	0	APUM22,PUM22	pumilio 22
AT1G01420	9.303	5.304	9.288	1.362	1.414	1.238	6.212	3.956	6.452	6.625	2.752	7.481	UGT72B3	UDP-glucosyl transferase 72B3
AT1G01430	40.212	52.868	41.634	17.702	19.051	16.684	33.292	39.235	32.579	22.604	30.652	22.041	TBL25	TRICHOME BIREFRINGENCE-LIKE 25
AT1G01440	8.353	10.886	8.812	10.987	12.148	11.392	9.223	10.771	9.917	10.135	12.489	11.192		hypothetical protein (DUF3133)
AT1G01450	5.007	7.315	3.199	9.285	8.141	9.788	4.132	9.06	5.757	6.813	8.319	7.795		Protein kinase superfamily protein
AT1G01453	0.225	0.612	0.178	0.502	0.042	0.483	0	0.356	0.159	0.109	0.254	0.049		late embryogenesis abundant hydroxyproline-rich glycoprotein family protein
AT1G01460	0	0.081	0.036	0.043	0.025	0	0.05	0.049	0	0.02	0.042	0.029	PIP5K10,PIPK11	Phosphatidylinositol-4-phosphate 5-kinase, core
AT1G01470	38.931	29.987	37.413	33.905	45.224	31.664	34.933	32.688	38.088	28.774	37.098	29.68	LEA14	Late embryogenesis abundant protein
AT1G01480	0.985	2.3	1.344	2.715	6.204	3.223	1.37	2.107	0.973	0.623	1.588	0.697	ACS2	1-amino-cyclopropane-1-carboxylate synthase 2
AT1G01490	28.81	37.048	30.337	89.904	80.119	96.935	32.082	31.214	32.767	34.391	33.499	32.439		Heavy metal transport/detoxification superfamily protein
AT1G01500	21.287	16.097	20.68	27.369	29.566	27.33	24.449	13.787	22.563	34.45	19.951	35.345		Erythronate-4-phosphate dehydrogenase family protein
AT1G01510	24.621	20.281	25.723	19.812	22.974	21.401	23.318	21.571	24.36	20.696	22.925	21.217	AN	NAD(P)-binding Rossmann-fold superfamily protein
AT1G01520	1.293	0.243	0.844	7.03	3.014	7.897	1.791	0.148	1.082	3.461	0.572	3.26	ASG4	Homeodomain-like superfamily protein
AT1G01530	0.059	0	0	0	0.076	0	0	0	0	0	0	0.098	AGL28	AGAMOUS-like 28
AT1G01540	45.955	50.233	45.666	42.169	43.137	44.082	36.273	46.435	35.636	34.559	41.003	35.698		Protein kinase superfamily protein
AT1G01550	138.151	130.292	136.212	127.213	138.603	127.114	149.724	130.968	144.758	132.767	132.324	138.237	BPS1	BPS1-like protein (DUF793)
AT1G01560	0.309	0.104	0.345	1.149	2.837	1.476	0.52	0.326	0.774	0.84	7.917	0.648	MPK11	MAP kinase 11
AT1G01570	1.78	1.895	1.819	0.766	1.263	1.077	1.821	2.008	1.767	1.256	1.482	1.051		transferring glycosyl group transferase (DUF604)
AT1G01580	3.939	12.469	3.461	13.404	4.462	11.841	0.4	7.19	0.377	0.277	4.879	0.412	FRO2	ferric reduction oxidase 2
AT1G01590	0.32	0.335	0.274	0.587	0.514	0.628	0.32	0.307	0.546	0.504	0.709	0.285	FRO1	ferric reduction oxidase 1
AT1G01600	7.143	2.635	6.457	3.515	3.123	3.749	5.302	2.344	5.46	2.452	2.202	2.445	CYP86A4	cytochrome P450, family 86, subfamily A, polypeptide 4
AT1G01610	85.551	67.082	83.257	51.973	54.14	52.53	77.728	66.898	77.715	48.214	64.85	44.632	GPAT4	glycerol-3-phosphate acyltransferase 4
AT1G01620	186.859	307.224	184.577	26.408	37.589	24.743	118.503	209.636	115.773	45.544	90.114	44.682	PIP1-3,PIP1C	plasma membrane intrinsic protein 1C
AT1G01630	56.587	59.282	55.12	21.48	20.457	20.247	48.097	38.78	48.997	28.22	27.371	27.392		Sec14p-like phosphatidylinositol transfer family protein
AT1G01640	5.446	5.986	5.244	7.481	10.523	8.126	4.172	5.578	4.07	5.142	5.334	4.732		BTB/POZ domain-containing protein
AT1G01650	18.7	23.031	18.873	35.378	41.083	34.862	16.056	18.238	16.478	18.876	23.55	18.684	SPPL4	SIGNAL PEPTIDE PEPTIDASE-LIKE 4
AT1G01660	2.088	2.265	2.105	2.953	2.778	2.765	2.451	2.562	2.68	2.274	1.577	2.513		RING/U-box superfamily protein
AT1G01670	4.817	5.119	5.304	6.706	7.998	7.252	6.252	4.411	6.293	6.309	5.684	6.696	PUB56	RING/U-box superfamily protein
AT1G01680	0.166	0.139	0.059	4.63	4.192	5.013	1.551	0.544	1.271	1.236	1.471	1.247	PUB54	plant U-box 54
AT1G01690	7.131	5.743	6.957	4.987	6.853	5.335	6.262	5.628	6.214	5.379	5.133	6.225	ATPRD3,PRD3	putative recombination initiation defects 3
AT1G01695	0.225	0.254	0.285	0.136	0.185	0.025	0.26	0.059	0.189	0.178	0.138	0.108	TRM33	Phosphatidylinositol N-acetyglucosaminlytransferase subunit P-like protein
AT1G01700	0.997	0.532	1.023	1.506	1.574	1.501	0.83	0.633	0.814	0.662	0.847	0.609	ATROPGEF2,ROPGEF2	RHO guanyl-nucleotide exchange factor 2
AT1G01710	26.472	27.538	25.865	34.084	35.459	31.528	31.762	29.562	31.864	37.08	33.605	35.659		acyl-CoA thioesterase II
AT1G01715	3.56	3.756	5.72	12.119	11.946	13.673	6.002	7.517	7.068	10.165	9.78	12.322		hypothetical protein
AT1G01720	18.653	19.437	19.622	91.538	106.419	97.571	20.818	27.891	19.724	51.24	46.242	50.396	ATAF1,NAC002	NAC (No Apical Meristem) domain transcriptional regulator superfamily protein
AT1G01725	8.994	10.99	9.704	9.336	11.062	7.77	15.226	13.995	14.87	17.373	17.961	15.817		adenylosuccinate synthetase
AT1G01730	21.322	17.623	21.168	29.165	28.421	28.432	23.218	23.46	20.637	33.234	30.673	34.815		hypothetical protein
AT1G01740	5.233	3.975	5.458	13.787	13.781	12.045	9.053	8.179	8.507	14.14	8.721	14.069	BSK4	kinase with tetratricopeptide repeat domain-containing protein
AT1G01750	11.26	18.813	10.144	5.396	3.191	6.964	12.374	16.378	10.681	4.143	3.599	3.024	ADF11	actin depolymerizing factor 11
AT1G01760	5.363	5.108	5.482	4.97	4.723	4.131	3.881	3.768	4.11	4.202	3.863	4.241		denosine deaminases acting on tRNA
AT1G01770	13.242	19.032	12.82	19.336	19.464	18.559	12.475	17.318	11.743	15.386	20.756	15.483		propionyl-CoA carboxylase
AT1G01780	16.885	21.413	16.411	17.319	17.208	18.271	15.166	22.896	17.868	16.82	16.67	16.033	PLIM2b	GATA type zinc finger transcription factor family protein
AT1G01790	62.769	66.515	61.173	6.825	9.1	6.981	38.444	37.801	37.671	35.439	39.109	35.865	KEA1	K+ efflux antiporter 1
AT1G01800	78.977	79.747	77.87	114.311	114.425	113.263	88.872	83.237	86.42	97.545	96.359	97.326		NAD(P)-binding Rossmann-fold superfamily protein
AT1G01810	1.4	0.936	1.332	8.936	9.025	7.871	4.682	5.756	4.695	11.312	8.425	10.829		hypothetical protein
AT1G01820	42.68	54.786	40.956	68.883	84.825	69.783	49.678	58.333	52.323	72.301	75.72	69.256	PEX11C	peroxin 11c
AT1G01830	9.136	7.153	8.229	8.349	7.257	8.643	7.813	5.727	7.743	7.238	5.8	7.177		ARM repeat superfamily protein
AT1G01840	2.302	2.034	2.093	1.14	2.054	1.408	2.211	2.502	2.333	2.324	2.974	3.25		AP2-like ethylene-responsive transcription factor SNZ
AT1G01860	27.54	28.855	26.805	20.578	19.161	20.213	25.639	27.851	26.335	32.66	31.393	35.698	PFC1	Ribosomal RNA adenine dimethylase family protein
AT1G01880	1.626	2.958	1.689	2.128	3.67	2.545	2.281	1.711	1.539	2.551	2.159	2.612	GEN1	5'-3' exonuclease family protein
AT1G01900	9.35	5.917	8.646	2.085	2.627	1.484	8.233	5.568	7.217	5.982	3.345	5.439	SBTI1.1	subtilase family protein
AT1G01910	57.263	62.425	57.249	55.768	61.152	54.549	62.263	63.832	59.698	60.258	57.684	62.305		P-loop containing nucleoside triphosphate hydrolases superfamily protein
AT1G01920	12.21	13.255	12.392	33.173	31.081	34.115	17.196	21.512	17.818	22.495	22.364	21.138		SET domain-containing protein
AT1G01930	10.264	13.37	10.061	12.221	13.646	12.333	12.835	16.458	13.5	15.613	16.48	15.316		zinc finger protein-like protein
AT1G01940	22.77	23.366	24.177	36.756	39.862	37.78	35.933	37.039	34.812	35.953	35.521	34.059	CYP18-1	Cyclophilin-like peptidyl-prolyl cis-trans isomerase family protein
AT1G01950	12.566	12.215	13.129	13.268	12.864	11.672	12.545	12.61	13.54	9.868	12.69	11.094	ARK2	armadillo repeat kinesin 2
AT1G01960	32.144	37.453	32.572	30.067	29.524	30.544	33.552	34.24	33.562	28.319	28.715	29.64	BIG3,EDA10	SEC7-like guanine nucleotide exchange family protein
AT1G01970	48.245	35.534	47.461	21.821	21.956	22.995	36.723	37.603	37.602	42.489	43.311	45.133		Tetratricopeptide repeat (TPR)-like superfamily protein
AT1G01980	0.498	0.185	0.88	0.034	0.202	0.025	0.17	0.119	0.189	0.089	0.116	0.088	SEC1A	FAD-binding Berberine family protein
AT1G01990	10.774	9.268	11.678	16.399	15.297	17.838	11.654	14.123	11.535	18.758	16.49	16.612		hypothetical protein
AT1G02000	13.871	11.625	13.307	21.063	17.864	19.806	11.054	12.788	12.289	13.339	13.167	12.812	GAE2	UDP-D-glucuronate 4-epimerase 2
AT1G02010	7.713	5.593	7.326	5.293	4.689	5.496	7.263	5.638	7.405	9.384	5.758	10.476	SEC1A	secretory 1A
AT1G02020	10.667	7.685	10.905	5.94	6.752	7.32	9.283	9.574	10.77	8.484	8.372	8.159		nitroreductase family protein
AT1G02030	0.653	0.578	0.69	0.962	0.53	0.78	0.64	0.554	0.844	1.147	0.889	0.55	ZAT1	C2H2-like zinc finger protein
AT1G02040	0.036	0.046	0.059	0	0	0.085	0	0	0	0.04	0	0		C2H2-type zinc finger family protein
AT1G02050	4.936	5.431	5.114	15.463	13.613	16.981	7.833	9.871	7.901	14.437	12.595	12.272	LAP6,PKSA	Chalcone and stilbene synthase family protein
AT1G02060	4.39	4.969	3.96	14.017	10.944	12.774	6.762	8.13	7.088	12.162	11.103	11.507		Tetratricopeptide repeat (TPR)-like superfamily protein
AT1G02065	0.51	0.231	0.238	0.034	0.118	0.11	0.32	0.406	0.546	0.119	0.169	0.177	SPL8	squamosa promoter binding protein-like 8
AT1G02067	0	0	0	0	0	0	0.53	0.425	0	0	0	0		hypothetical protein
AT1G02070	0.119	0.081	0.202	0.221	0	0	0	0	0.278	0	0	0.177		zinc ion-binding protein
AT1G02080	31.752	33.108	30.789	64.015	57.313	62.124	35.203	38.741	34.574	46.76	44.898	46.635		transcription regulator
AT1G02090	38.48	38.989	38.97	67.334	67.988	64.363	53.689	58.086	56.124	61.157	63.4	62.688	CSN7,FUS5	Proteasome component (PCI) domain protein
AT1G02100	30.732	30.658	30.479	79.98	71.903	84.924	37.254	40.728	38.058	61.741	60.743	61.431	SBI1	Leucine carboxyl methyltransferase
AT1G02110	14.796	14.445	16.566	30.569	26.485	29.459	15.746	16.25	14.701	23.8	24.64	24.407		bZIP domain class transcription factor (DUF630 and DUF632)
AT1G02120	37.875	40.168	39.41	52.815	53.256	52.378	42.726	45.812	44.133	58.804	55.567	55.216	VAD1	GRAM domain family protein
AT1G02130	55.044	54.902	53.253	61.99	62.558	62.667	56.851	54.624	52.839	57.736	58.012	59.369	RA-5,RABD2A	RAS 5
AT1G02140	164.433	145.904	160.948	171.833	181.268	166.039	176.064	189.964	175.302	202.111	198.232	199.481	MAGO,MEE63	mago nashi family protein
AT1G02145	19.032	20.361	20.252	18.68	20.011	20.637	21.098	21.017	19.456	20.132	19.994	20.441	ALG12	homolog of asparagine-linked glycosylation 12
AT1G02150	121.776	125.393	121.74	55.777	61.085	55.44	105.158	109.358	104.576	115.225	123.804	115.96		Tetratricopeptide repeat (TPR)-like superfamily protein
AT1G02160	41.767	52.313	41.646	51.207	57.886	59.223	60.052	67.373	69.595	91.543	85.489	89.776		Cox19 family protein (CHCH motif)
AT1G02170	31.788	37.661	31.526	47.42	52.919	50.52	33.012	39.581	34.435	33.748	45.533	35.433	AMC1,MC1	metacaspase 1
AT1G02180	7.76	7.222	8.146	4.987	4.369	4.767	5.822	4.826	7.028	5.359	5.747	4.654		ferredoxin-like protein
AT1G02190	0.273	0.173	0.25	0.034	0.067	0.025	0.13	0.109	0.079	0.148	0.201	0.187		Fatty acid hydroxylase superfamily
AT1G02205	13.871	5.293	13.569	66.857	39.003	70.674	12.495	6.389	12.904	2.62	3.429	3.574	CER1	Fatty acid hydroxylase superfamily
AT1G02210	0	0	0	0	0	0	0	0	0	0	0	0		NAC (No Apical Meristem) domain transcriptional regulator superfamily protein
AT1G02220	1.341	0.705	1.522	19.165	13.731	19.255	3.481	2.235	3.454	11.579	5.98	11.909	NAC003	NAC domain containing protein 3
AT1G02230	0.237	0.832	0.297	2.502	1.835	1.917	0.65	1.513	0.357	1.73	1.969	1.689	NAC004	NAC domain containing protein 4
AT1G02250	0.107	0.046	0.19	0.068	0.093	0	0.22	0	0.288	0.04	0	0.059	NAC005	NAC domain containing protein 5
AT1G02260	3.002	2.577	3.889	4.681	4.016	4.563	4.041	4.164	4.07	4.43	3.726	4.31		Divalent ion symporter
AT1G02270	23.779	19.229	23.879	12.434	12.569	10.9	23.609	11.473	24.727	28.181	11.696	29.326		Calcium-binding endonuclease/exonuclease/phosphatase family
AT1G02280	159.272	173.361	159.105	90.746	93.833	93.491	120.224	145.329	110.949	113.04	153.408	122.126	TOC33	translocon at the outer envelope membrane of chloroplasts 33
AT1G02290	7.986	7.165	7.742	4.928	5.422	5.021	8.843	7.151	7.981	7.04	6.308	6.303		hypothetical protein
AT1G02300	37.365	61.858	37.258	41.743	61.11	43.828	31.151	32.124	34.167	41.016	41.12	42.61	CATHB1	Cysteine proteinases superfamily protein
AT1G02305	63.433	89.454	61.554	121.673	115.41	120.566	71.126	78.144	65.118	73.26	89.405	78.544	CATHB2	Cysteine proteinases superfamily protein
AT1G02310	0.997	0.867	0.904	0.323	0.446	0.492	1.25	0.524	1.082	0.653	0.445	0.54	MAN1	Glycosyl hydrolase superfamily protein
AT1G02320	0	0	0	0	0	0	0	0	0	0	0	0		hypothetical protein
AT1G02330	14.856	17.738	17.101	28.765	27.234	26.855	25.499	26.308	23.804	33.847	30.535	31.83		integrator complex subunit-like protein
AT1G02335	26.698	28.89	29.778	10.749	9.513	10.45	27.52	21.413	31.427	11.717	10.013	10.947	GL22	germin-like protein subfamily 2 member 2 precursor
AT1G02340	1.519	2.623	1.784	2.647	3.022	2.994	3.321	2.581	2.889	4.806	2.826	4.487	HFR1	basic helix-loop-helix (bHLH) DNA-binding superfamily protein
AT1G02350	5.968	3.571	5.696	1.728	2.189	3.266	9.303	3.145	4.874	5.438	3.239	7.393		protoporphyrinogen oxidase-like protein
AT1G02360	26.425	24.233	25.402	12.527	12.855	12.689	21.518	22.659	23.526	8.029	13.453	7.03		Chitinase family protein
AT1G02370	7.665	6.078	7.266	20.178	22.772	20.527	17.106	16.378	16.905	26.52	20.269	26.499		Tetratricopeptide repeat (TPR)-like superfamily protein
AT1G02380	2.266	2.485	1.95	1.208	0.876	1.23	1.821	3.234	1.807	1.384	2.71	0.766		transmembrane protein
AT1G02390	0.819	0.3	0.642	0.553	0.522	0.713	1.04	0.663	1.052	2.245	1.482	2.425	GPAT2	glycerol-3-phosphate acyltransferase 2
AT1G02400	9.694	8.158	8.741	3.123	3.115	4.216	5.322	4.609	3.941	3.164	4.128	3.426	GA2OX6	gibberellin 2-oxidase 6
AT1G02405	0.237	0.254	0.107	0.468	0.404	0.229	0.23	0.227	0.199	0.396	0.476	0.196		proline-rich family protein
AT1G02410	28.003	24.198	24.855	48.143	52.043	46.313	36.173	30.986	36.867	54.809	48.126	55.462	COX11	cytochrome c oxidase assembly protein CtaG / Cox11 family
AT1G02420	4.984	3.733	5.97	5.949	5.531	6.26	5.442	5.687	5.916	6.546	5.197	7.57		Pentatricopeptide repeat (PPR) superfamily protein
AT1G02430	3.227	2.057	2.592	3.506	3.334	2.689	3.031	2.967	4.02	3.55	2.9	3.554	ARFD1B,ATARFD1B	ADP-ribosylation factor D1B
AT1G02440	1.97	1.803	1.796	2.213	3.014	2.434	2.551	2.522	1.221	2.61	4.287	2.229	ARFD1A,ATARFD1A	ADP-ribosylation factor D1A
AT1G02450	0.237	0.439	0.143	0	0	0.102	0.1	0	0	0.257	0	0	NIMIN1,NIMIN-1	NIM1-interacting 1
AT1G02460	3.133	2.045	3.425	0.545	0.808	0.339	3.281	1.454	3.196	1.552	0.984	1.306		Pectin lyase-like superfamily protein
AT1G02470	1.056	0.589	1.867	14.68	17.334	17.21	11.764	5.647	11.197	16.849	16.945	16.249		Polyketide cyclase/dehydrase and lipid transport superfamily protein
AT1G02475	81.018	88.807	78.274	29.02	32.445	31.087	66.454	77.748	69.763	85.917	71.75	83.531		Polyketide cyclase/dehydrase and lipid transport superfamily protein
AT1G02490	0.985	0.924	0	1.26	0.876	1.688	2.501	2.848	0.536	2.897	1.291	1.051		hypothetical protein
AT1G02500	356.881	320.548	350.056	346.61	352.291	339.051	335.252	305.216	326.632	288.641	418.521	277.574	SAM1	S-adenosylmethionine synthetase 1
AT1G02510	0	0	0	0.145	0.051	0.051	0	0	0	0	0	0	TPK4	Outward rectifying potassium channel protein
AT1G02520	6.74	5.362	7.742	141.8	95.963	142.306	6.953	5.647	7.088	38.128	53.419	37.524	ABCB11	P-glycoprotein 11
AT1G02530	0.059	0.058	0.095	0.247	0.379	0.348	0.11	0.079	0.069	0.287	0.106	0.157	ABCB12	P-glycoprotein 12
AT1G02540	0	0.069	0	0	0	0	0	0	0	0	0.095	0		hypothetical protein
AT1G02550	0	0	0	0	0	0	0	0	0	0	0	0		Plant invertase/pectin methylesterase inhibitor superfamily protein
AT1G02560	349.975	360.404	351.876	137.987	156.223	141.135	273.599	265.695	273.088	234.228	274.534	237.84	CLPP5	nuclear encoded CLP protease 5
AT1G02570	0.819	2.612	1.201	0.238	0.278	0.424	1.05	1.998	1.082	0.504	0	0		transmembrane protein
AT1G02575	0.237	0.67	0.285	0.077	0	0	0.15	0.346	0.318	0	0	0.059		transmembrane protein
AT1G02580	0.214	0.312	0.381	3.489	2.997	2.697	0.26	0.208	0.258	0.84	0.677	0.844	MEA	SET domain-containing protein
AT1G02590	0	0	0	0	0	0	0	0	0	0	0	0		Aldehyde oxidase/xanthine dehydrogenase, molybdopterin binding protein
AT1G02610	1.59	14.456	2.771	1.872	2.5	1.773	2.111	7.952	1.985	2.512	5.049	2.13		RING/FYVE/PHD zinc finger superfamily protein
AT1G02620	0.249	1.433	0.155	0.051	0.034	0.178	0.5	0.88	0.417	0.188	0.339	0.137		Ras-related small GTP-binding family protein
AT1G02630	0.083	0.162	0.048	0.136	0.126	0.246	0.09	0.089	0.04	0.049	0.138	0	ETN8	Nucleoside transporter family protein
AT1G02640	13.206	33.94	12.427	5.557	5.986	6.039	9.513	29.374	9.212	4.766	12.045	3.908	BXL2	beta-xylosidase 2
AT1G02650	0.427	1.075	1.011	0.715	0.328	0.45	0.6	0.89	0.536	0.405	0.773	0.589		Tetratricopeptide repeat (TPR)-like superfamily protein
AT1G02660	3.488	27.11	3.675	1.804	2.138	2.121	2.621	18.97	2.73	3.322	14.331	3.24		alpha/beta-Hydrolases superfamily protein
AT1G02670	1.353	1.733	1.308	0.272	0.404	0.314	1.571	1.711	1.787	1.028	1.651	0.805		P-loop containing nucleoside triphosphate hydrolases superfamily protein
AT1G02680	11.284	13.74	13.64	14.28	15.6	15.022	15.135	19.702	16.359	23.84	23.021	22.719	TAF13	TBP-associated factor 13
AT1G02690	18.226	17.334	16.756	18.638	21.24	16.939	20.517	21.986	17.947	27.775	25.878	26.371	IMPA-6	importin alpha isoform 6
AT1G02700	1.554	1.421	1.368	1.949	1.768	1.637	1.18	1.474	0.993	1.058	1.143	1.021		GATA transcription factor-like protein
AT1G02705	19.365	11.833	21.394	3.685	7.812	6.642	8.433	12.432	11.068	7.159	7.049	9.415		hypothetical protein
AT1G02710	6.431	1.41	0	0	0.084	0	1.771	0	0	0	1.905	0		glycine-rich protein
AT1G02720	10.679	9.869	9.977	4.962	4.58	4.199	8.653	9.06	8.249	4.845	8.182	5.135	GATL5	galacturonosyltransferase 5
AT1G02730	21.56	24.683	19.86	2.681	4.605	3.02	13.085	18.297	12.994	6.15	9.653	5.567	CSLD5	cellulose synthase-like D5
AT1G02740	7.63	8.008	6.707	15.165	13.419	14.488	12.284	11.542	11.187	24.295	16.554	23.337	MRG2	MRG family protein
AT1G02750	12.506	17.334	11.678	45.658	44.172	47.568	30.351	27.317	31.1	59.308	38.918	60.135	DI19-2	Drought-responsive family protein
AT1G02770	0.451	0.636	0.583	1.498	1.339	2.044	0.74	0.406	0.476	0.712	0.762	1.237		hypothetical protein
AT1G02780	1099.88	933.424	1086.49	1034.77	959.471	1025.81	1642.66	1682.52	1611.96	1722.74	1679.24	1697.74	emb2386,RPL19A	Ribosomal protein L19e family protein
AT1G02790	0	0	0.036	0.043	0	0	0	0	0.04	0.03	0	0.039	PGA3,PGA4	polygalacturonase 4
AT1G02800	1.092	0.555	0.939	0.043	0.084	0.076	0.58	0.336	0.913	0.158	0.201	0.196	CEL2	cellulase 2
AT1G02810	11.249	12.457	11.024	2.502	1.406	2.587	14.215	17.832	13.57	2.66	4.509	2.602	PME7	Plant invertase/pectin methylesterase inhibitor superfamily
AT1G02813	0.225	0.416	0.131	0	0	0	0.19	0.277	0.238	0.079	0.148	0.118		pectinesterase (Protein of unknown function, DUF538)
AT1G02816	12.506	18.628	12.641	22.867	20.625	20.807	11.154	16.359	10.244	11.421	15.749	11.006		pectinesterase (Protein of unknown function, DUF538)
AT1G02820	14.298	4.495	13.283	4.698	3.317	5.369	15.646	4.302	15.853	19.094	3.641	20.274	LEA2,LEA3	Late embryogenesis abundant 3 (LEA3) family protein
AT1G02830	1.092	1.144	0.737	0	0.185	0.178	0	0.504	0.447	0	0	0.874	RPL22A	Ribosomal L22e protein family
AT1G02840	85.527	83.063	90.582	165.076	163.126	173.342	119.834	133.995	119.724	170.361	165.58	174.573	SR34	RNA-binding (RRM/RBD/RNP motifs) family protein
AT1G02850	21.738	7.8	23.011	432.489	368.547	446.283	51.919	25.537	49.811	130.176	108.763	135.616	BGLU11	beta glucosidase 11
AT1G02860	11.189	17.519	10.322	36.399	35.366	36.889	14.915	20.612	14.205	21.467	29.541	23.435	BAH1,NLA	SPX (SYG1/Pho81/XPR1) domain-containing protein
AT1G02870	36.19	37.291	40.1	81.683	87.612	81.522	66.864	73.08	68.374	90.228	81.043	91.229		nucleolar-like protein
AT1G02880	21.833	16.213	23.642	50.849	53.096	49.528	22.948	17.941	23.198	27.291	27.942	30.936	TPK1	thiamin pyrophosphokinase1
AT1G02890	32.951	38.989	30.491	59.326	57.861	59.375	38.124	47.404	38.793	49.826	49.312	52.104		AAA-type ATPase family protein
AT1G02900	38.967	49.309	38.84	20.544	25.491	21.562	40.705	49.808	39.537	15.109	32.134	11.094	RALF1	rapid alkalinization factor 1
AT1G02910	67.942	74.535	72.221	27.812	29.347	28.102	60.942	58.581	56.839	56.085	54.361	57.415	LPA1	tetratricopeptide repeat (TPR)-containing protein
AT1G02920	7.392	8.771	6.457	150.251	333.989	145.546	43.156	29.305	38.227	53.207	211.684	54.205	GSTF7	glutathione S-transferase 7
AT1G02930	63.706	30.357	60.138	555.08	807.937	508.075	147.063	84.572	140.976	309.07	507.609	313.331	GSTF6	glutathione S-transferase 6
AT1G02940	1.293	0.67	2.081	1.634	2.105	1.603	0.07	0	0.189	1.058	1.006	1.021	ATGSTF5,GSTF5	glutathione S-transferase (class phi) 5
AT1G02950	13.906	14.919	13.034	3.259	5.076	2.96	8.893	10.87	9.172	5.775	4.011	5.478	ATGSTF4,GSTF4	glutathione S-transferase F4
AT1G02960	11.794	13.451	11.535	15.982	15.094	13.198	12.785	13.659	13.431	15.92	13.992	16.602		kinetochore protein
AT1G02965	0.119	0	0	0	0.152	0	0	0	0.377	0.129	0	0		hypothetical protein
AT1G02970	4.663	4.287	4.828	0.757	0.758	0.687	3.601	3.274	3.415	1.612	2.371	1.384	WEE1	WEE1-like kinase
AT1G02980	0.059	0.069	0.059	0.443	0.581	0.288	0.08	0.02	0.228	0.02	0.032	0.02	CUL2	cullin 2
AT1G02990	7.416	5.836	6.945	8.987	8.671	8.168	7.553	6.201	7.981	7.574	6.361	7.462		hypothetical protein
AT1G03000	14.452	16.86	14.925	25.106	22.006	24.709	13.545	14.677	14.294	12.182	13.357	13.647	PEX6	peroxin 6
AT1G03010	0.415	0.705	0.274	0.417	0.219	0.212	0.45	0.959	0.516	0.218	0.127	0.216		Phototropic-responsive NPH3 family protein
AT1G03020	1.341	4.761	1.927	0	0.093	0	0.36	0.178	0	0.079	0	0	GRXS1	Thioredoxin superfamily protein
AT1G03030	18.866	19.021	16.304	29.344	23.757	30.638	20.297	22.837	20.915	24.404	23.74	23.583		P-loop containing nucleoside triphosphate hydrolases superfamily protein
AT1G03040	28.632	28.543	27.173	52.892	56.202	55.389	29.091	32.035	29.928	38.474	42.951	42.315		basic helix-loop-helix (bHLH) DNA-binding superfamily protein
AT1G03050	0.012	0	0	0.417	0.135	0.28	0	0	0.03	0	0	0.049		ENTH/ANTH/VHS superfamily protein
AT1G03055	4.604	1.491	6.017	0.774	0.354	0.17	2.801	0.999	2.462	2.076	0.487	2.621	D27	beta-carotene isomerase D27-like protein
AT1G03060	11.26	10.897	11.012	16.076	14.64	15.734	11.334	11.483	11.336	11.292	11.77	11.026	SPI	BEACH-DOMAIN HOMOLOG A1
AT1G03070	2.338	2.646	2.105	0.757	0.859	0.831	2.321	2.75	1.936	0.87	0.55	0.687		Bax inhibitor-1 family protein
AT1G03080	17.715	17.761	16.78	42.714	35.248	40.859	18.477	17.516	18.443	17.739	22.957	18.664	NET1D	kinase interacting (KIP1-like) family protein
AT1G03090	10.655	46.304	10.584	8.485	7.998	7.77	8.303	33.459	8.299	7.999	16.374	9.082	MCCA	methylcrotonyl-CoA carboxylase alpha chain
AT1G03100	2.421	2.392	2.569	6.681	6.348	6.675	4.872	3.61	4.447	7.169	5.652	7		Pentatricopeptide repeat (PPR) superfamily protein
AT1G03103	0	0	0	0	0	0	0	0	0	0	0.148	0.245		Bifunctional inhibitor/lipid-transfer protein/seed storage 2S albumin superfamily protein
AT1G03106	5.814	2.427	4.46	41.616	26.956	39.425	2.081	6.716	1.856	16.533	30.525	15.709		hypothetical protein
AT1G03110	22.402	18.455	22.869	24.067	24.431	25.404	35.793	32.351	34.217	32.779	26.577	35.413	TRM82	Transducin/WD40 repeat-like superfamily protein
AT1G03120	1.009	0.659	0.702	0.596	0.311	0.704	1.04	0.87	0	0.86	1.069	0.619	ATRAB28,RAB28	responsive to abscisic acid 28
AT1G03130	1367.21	1056.55	1376.93	31.829	62.095	26.906	769.599	375.072	750.424	646.548	472.215	624.59	PSAD2,PSAD-2	photosystem I subunit D-2
AT1G03140	37.78	42.849	37.805	52.645	53.113	51.546	43.876	49.808	43.657	61.296	62.426	67.224		splicing factor Prp18 family protein
AT1G03150	28.537	29.363	26.175	29.029	27.301	25.413	35.833	40.62	38.336	40.086	31.911	41.883	NAA20	Acyl-CoA N-acyltransferases (NAT) superfamily protein
AT1G03160	34.137	38.747	34.654	20.536	18.445	20.213	27.33	23.846	26.156	27.044	26.598	28.511	FZL	FZO-like protein
AT1G03165	1.27	2.681	0	1.225	0	3.266	1.611	0	0	0	0	2.032		hypothetical protein
AT1G03170	0.178	0.069	0.143	0.034	0.126	0.102	0.3	0.079	0.228	0.109	0.064	0.079	FAF2	FANTASTIC four-like protein (DUF3049)
AT1G03180	5.684	3.617	5.673	4.485	4.883	4.903	5.382	4.124	4.388	3.757	3.44	4.133		non-structural protein
AT1G03190	7.452	6.887	8.122	13.591	12.796	13.512	9.093	9.623	9.47	11.421	8.753	11.801	UVH6,XPD	RAD3-like DNA-binding helicase protein
AT1G03200	9.599	12.411	10.941	38.433	34.962	39.536	11.834	16.636	15.327	25.462	21.285	20.618		hypothetical protein
AT1G03210	16.03	18.501	16.221	14.136	14.211	14.293	17.526	20.76	17.074	11.203	15.749	12.567		Phenazine biosynthesis PhzC/PhzF protein
AT1G03220	90.321	122.908	94.792	169.714	128.172	170.84	73.587	101.643	74.796	80.004	135.436	78.711		Eukaryotic aspartyl protease family protein
AT1G03230	31.918	47.968	32.216	28.22	29.642	26.566	20.477	36.021	20.359	16.365	34.97	15.139		Eukaryotic aspartyl protease family protein
AT1G03240	1.815	1.132	0.571	5.276	4.849	2.892	2.201	1.553	1.022	2.937	3.133	2.386		hypothetical protein
AT1G03250	37.804	31.651	40.873	35.829	35.156	34.251	39.394	32.252	38.406	35.963	31.107	38.918		R3H domain protein
AT1G03260	9.077	8.54	8.539	7.404	6.693	6.955	8.203	8.14	7.733	6.477	7.906	6.833		SNARE associated Golgi protein family
AT1G03270	2.705	2.369	2.402	2.511	1.903	2.341	2.631	2.097	2.69	2.472	2.445	2.867	CBSDUF4	CBS domain protein with a domain protein (DUF21)
AT1G03280	23.909	27.48	24.914	35.403	35.796	36.669	29.361	29.839	29.164	32.541	32.271	34.117		Transcription factor TFIIE, alpha subunit
AT1G03290	10.798	11.937	9.454	37.956	37.202	34.811	18.937	17.249	19.684	29.98	22.82	29.866		ELKS/Rab6-interacting/CAST family protein
AT1G03300	0	0	0	0	0	0	0	0.148	0	0	0	0	ATDUF1,DUF1	agenet domain protein (DOMAIN OF UNKNOWN FUNCTION 724 1)
AT1G03310	65.332	37.129	61.458	43.59	41.529	43.251	43.996	18.307	45.86	45.06	26.386	44.682	DBE1,ISA2	debranching enzyme 1
AT1G03320	1.068	0.751	0.238	0.902	1.153	0.517	0.68	0.415	0.655	1.177	1.312	1.492		hypothetical protein
AT1G03325	0	0	0	0	0	0	0	0	0	0	0	0		hypothetical protein
AT1G03330	52.553	48.893	50.387	46.501	51.867	49.332	68.135	73.574	65.356	69.572	62.659	70.984	LSM2	Small nuclear ribonucleoprotein family protein
AT1G03340	2.966	2.912	2.271	1.43	1.086	0.984	2.181	1.622	1.926	1.81	1.312	2.042		hypothetical protein
AT1G03350	35.11	31.871	35.391	33.259	30.239	28.899	36.053	34.864	35.358	36.932	33.52	34.333		BSD domain-containing protein
AT1G03360	17.264	16.906	16.934	32.654	33.573	31.503	23.869	26.763	26.931	31.919	29.646	35.885	RRP4	ribosomal RNA processing 4
AT1G03365	9.018	10.065	8.943	13.208	12.123	12.867	11.894	12.343	11.733	13.586	11.833	13.991	RF4	RING/U-box superfamily protein
AT1G03370	9.86	11.036	9.502	8.961	9.858	9.034	8.843	9.782	8.457	5.982	10.362	5.537		C2 calcium/lipid-binding and GRAM domain containing protein
AT1G03380	12.542	14.364	12.225	21.753	21.248	21.536	15.386	14.836	16.111	18.313	15.083	17.378	ATG18G	yeast autophagy 18 G-like protein
AT1G03390	0	0.081	0	0.051	0.034	0	0.11	0	0.05	0.059	0	0		HXXXD-type acyl-transferase family protein
AT1G03395	0	0	0	0	0	0	0	0	0	0	0	0		hypothetical protein
AT1G03400	4.307	4.322	3.936	0.545	0.413	0.577	2.251	1.859	2.948	2.739	1.863	2.749		2-oxoglutarate (2OG) and Fe(II)-dependent oxygenase superfamily protein
AT1G03410	2.397	1.548	2.676	0.757	0.362	0.475	2.371	2.997	2.114	1.463	1.905	1.463	2A6	2-oxoglutarate (2OG) and Fe(II)-dependent oxygenase superfamily protein
AT1G03430	17.431	18.732	18.528	10.766	11.752	9.814	22.618	22.54	23.029	25.472	22.386	27.638	AHP5	histidine-containing phosphotransfer factor 5
AT1G03440	8.662	9.799	9.847	4.987	7.501	5.547	12.665	10.998	12.2	15.514	12.807	15.365		Leucine-rich repeat (LRR) family protein
AT1G03445	0.285	0.243	0.309	0.085	0.084	0.127	0.11	0.168	0.089	0.148	0.085	0.049	BSU1	Serine/threonine protein phosphatase family protein
AT1G03457	5.375	6.98	6.434	5.098	7.871	5.827	4.812	9.475	5.082	4.529	8.065	4.585		RNA-binding (RRM/RBD/RNP motifs) family protein
AT1G03470	5.292	9.95	5.91	8.902	10.498	10.806	3.081	10.217	3.157	4.766	8.679	4.29	NET3A	Kinase interacting (KIP1-like) family protein
AT1G03475	207.754	238.64	209.123	48.96	50.899	51.139	132.048	144.459	132.727	101.985	150.455	101.282	CPX1,LIN2	Coproporphyrinogen III oxidase
AT1G03490	0.047	0	0.095	0	0	0.068	0	0	0	0.059	0	0	NAC006	NAC domain containing protein 6
AT1G03495	6.312	4.102	5.673	26.901	21.77	26.872	12.415	12.412	11.971	26.035	13.209	22.434		HXXXD-type acyl-transferase family protein
AT1G03510	2.338	2.658	1.962	4.102	4.243	4.199	3.081	3.62	2.621	4.064	3.482	4.124	PCMP-E3	Tetratricopeptide repeat (TPR)-like superfamily protein
AT1G03520	7.986	9.36	9.312	5.132	5.842	6.073	8.413	9.712	8.299	7.327	7.504	7.314		Core-2/I-branching beta-1,6-N-acetylglucosaminyltransferase family protein
AT1G03530	12.269	9.441	11.405	32.476	33.085	33.64	25.649	20.285	25.491	48.629	27.201	49.581	ATNAF1,NAF1	nuclear assembly factor 1
AT1G03540	1.578	1.652	1.796	3.055	2.677	3.164	2.581	2.255	2.025	3.698	2.212	3.858	PCMP-E4	Pentatricopeptide repeat (PPR-like) superfamily protein
AT1G03550	10.287	11.348	10.643	19.531	24.018	22.758	11.424	12.304	11.693	12.528	12.945	14.374	SCAMP2,SCAMP4	Secretory carrier membrane protein (SCAMP) family protein
AT1G03560	8.638	6.24	8.598	7.583	7.181	8.296	7.453	6.716	8.229	7.772	5.927	7.324		Pentatricopeptide repeat (PPR-like) superfamily protein
AT1G03590	15.485	21.54	15.959	21.455	18.647	22.639	11.854	16.111	11.495	11.757	16.956	11.271	PPC6-6	Protein phosphatase 2C family protein
AT1G03600	486.548	478.701	506.735	22.212	36.385	21.375	285.074	256.279	279.243	249.742	264.976	231.125	PSB27,PSB27-1	photosystem II family protein
AT1G03610	10.667	27.746	11.155	6.008	6.146	7.15	11.064	16.289	10.056	8.959	16.596	9.239		plant/protein (DUF789)
AT1G03620	0.854	0.936	0.892	1.089	1.238	1.459	1.02	1.395	1.013	1.068	1.545	0.933		ELMO/CED-12 family protein
AT1G03630	320.786	272.579	315.961	23.523	33.481	25.43	224.431	141.838	225.997	185.687	193.321	185.795	PORC,POR C	protochlorophyllide oxidoreductase C
AT1G03650	3.951	7.118	4.031	13.94	13.369	13.359	7.543	12.393	8.517	13.912	13.421	14.58		Acyl-CoA N-acyltransferases (NAT) superfamily protein
AT1G03660	2.622	3.305	2.557	10.936	12.72	12.664	7.103	4.421	7.633	12.192	20.163	11.291		Ankyrin-repeat containing protein
AT1G03670	0.024	0	0	0.315	0.295	0.102	0	0.03	0.03	0	0.085	0.128		ankyrin repeat family protein
AT1G03680	484.186	528.507	493.344	58.866	72.913	60.147	260.405	290.757	261.067	219.811	292.728	224.085	ATHM1,THM1	thioredoxin M-type 1
AT1G03687	18.38	14.722	21.727	13.208	12.594	13.928	22.668	21.264	21.62	27.054	23.783	25.703		DTW domain-containing protein
AT1G03700	4.141	3.317	4.281	1.311	1.608	0.746	5.132	1.948	5.142	0.929	1.45	0.923		Uncharacterized protein family (UPF0497)
AT1G03710	0.795	0.254	0.333	0.323	0.244	0.271	0.86	0.307	0.804	0.208	0.73	0.137		Cystatin/monellin superfamily protein
AT1G03720	0	0	0	0	0	0	0	0	0	0	0	0		Cysteine proteinases superfamily protein
AT1G03730	9.231	12.238	10.822	9.549	12.838	10.001	10.074	13.629	10.701	11.955	14.956	10.368		pyrroline-5-carboxylate reductase
AT1G03740	17.371	20.673	15.912	15.931	19.455	17.159	18.667	17.367	17.907	15.999	19.792	15.571		Protein kinase superfamily protein
AT1G03750	3.678	3.351	4.15	7.693	8.149	8.482	4.812	4.767	5.192	6.744	5.303	6.509	SWI2	switch 2
AT1G03760	9.089	8.586	8.36	25.531	28.345	25.26	15.095	19.365	17.084	26.569	22.978	24.123		Prefoldin chaperone subunit family protein
AT1G03770	5.185	5.431	4.9	30.51	34.945	32.928	9.934	12.106	10.79	25.778	22.671	26.096	RING1B	RING 1B
AT1G03780	7.285	8.216	8.253	1.157	1.364	0.891	4.962	6.884	4.834	1.77	2.826	2.023	TPX2	targeting protein for XKLP2
AT1G03790	0.688	1.329	0.809	13.957	4.521	13.029	1.821	2.384	1.946	4.064	4.107	3.711	SOM	Zinc finger C-x8-C-x5-C-x3-H type family protein
AT1G03800	0.498	0.474	0.511	0.655	0.741	0.679	0.83	0.534	0.506	1.196	0.974	0.943	ERF10	ERF domain protein 10
AT1G03810	0.142	0	0	0.272	0.194	0	0	0	0	0	0	0.226		Nucleic acid-binding, OB-fold-like protein
AT1G03820	12.281	7.246	12.166	0.281	0.48	0.187	11.734	6.795	11.832	3.817	2.847	3.917		E6-like protein
AT1G03830	6.846	6.379	6.993	16.068	16.13	15.175	9.453	8.674	8.954	10.867	9.113	11.035		guanylate-binding family protein
AT1G03840	3.844	3.247	3.627	2.681	2.686	2.511	3.761	2.957	3.931	2.254	1.947	1.885	MGP	C2H2 and C2HC zinc fingers superfamily protein
AT1G03850	13.978	33.188	13.426	21.267	21.695	21.867	18.557	37.326	16.647	14.526	32.938	13.991	GRXS13	Glutaredoxin family protein
AT1G03860	113.411	112.092	115.353	207.347	183.457	205.719	237.306	287.206	233.541	273.552	256.181	280.087	PHB2	prohibitin 2
AT1G03870	208.217	251.571	201.714	110.031	98.649	106.274	134.879	225.025	136.39	47.878	95.512	47.185	FLA9	FASCICLIN-like arabinoogalactan 9
AT1G03880	0.19	0.162	0.214	0.272	2.542	0.331	0.12	5.123	0.228	0.287	11.547	0.373	CRB,CRU2	cruciferin 2
AT1G03890	0	0.173	0.048	0.145	0.438	0.068	0.03	0.752	0	0.109	1.895	0.079	CRD	RmlC-like cupins superfamily protein
AT1G03900	71.443	77.609	72.447	87.487	72.442	84.949	71.996	79.697	69.555	66.24	88.05	66.497	ABCI18,ATNAP4	non-intrinsic ABC protein 4
AT1G03905	8.496	7.095	8.586	13.242	14.168	13.368	9.153	8.249	8.229	6.328	8.044	7.01	ABCI19	P-loop containing nucleoside triphosphate hydrolases superfamily protein
AT1G03910	28.074	32.31	28.053	51.462	50.107	51.122	41.205	50.401	40.391	59.229	54.89	57.553	CTN	cactus-binding carboxy-terminal, cactin
AT1G03920	2.765	2.658	2.355	1.149	1.499	0.908	3.131	3.086	2.879	2.195	1.545	2.032		Protein kinase family protein
AT1G03930	22.711	21.898	24.403	14.689	16.239	14.598	24.059	23.905	24.012	23.81	20.936	22.738	ADK1,CKL9	dual specificity kinase 1
AT1G03940	9.516	4.599	8.265	44.926	33.523	45.083	15.956	18.416	15.932	38.801	19.697	38.869	3AT1	HXXXD-type acyl-transferase family protein
AT1G03950	16.173	20.026	18.35	18.519	20.802	18.288	16.096	15.459	17.639	15.781	15.855	17.064	VPS2.3	vacuolar protein sorting-associated protein 2.3
AT1G03960	11.747	9.557	10.382	7.038	10.119	8.38	13.105	8.496	11.604	9.374	6.255	9.818	B''EPSILON	Calcium-binding EF hand family protein
AT1G03970	15.615	20.639	15.139	29.437	27.453	29.713	17.506	18.851	17.481	25.086	25.37	25.566	GBF4	G-box binding factor 4
AT1G03980	0.985	0.971	1.082	1.106	1.296	1.408	0.54	0.712	0.387	0.198	1.006	0.383	ATPCS2,PCS2	phytochelatin synthase 2
AT1G03982	0.036	0	0	0	0	0.042	0	0	0	0.069	0	0.049	RIC8	PAK-box/P21-Rho-binding family protein
AT1G03990	2.065	1.548	2.414	6.366	3.098	6.625	2.261	1.632	2.621	2.69	2.36	2.955	FAO1	Long-chain fatty alcohol dehydrogenase family protein
AT1G04000	11.51	8.32	10.572	8.323	5.506	7.091	8.483	7.982	8.745	9.057	8.467	7.707		hypothetical protein
AT1G04010	4.651	4.703	4.234	4.434	5.514	5.174	4.752	4.609	5.172	5.102	5.017	5.37	PSAT,PSAT1	phospholipid sterol acyl transferase 1
AT1G04020	11.557	11.175	11.761	3.319	2.214	3.554	11.564	11.72	12.329	4.578	5.906	4.624	ATBARD1,BARD1	breast cancer associated RING 1
AT1G04030	5.826	7.731	6.172	3.217	3.241	3.52	5.382	5.628	5.201	2.808	3.175	2.189		eisosome protein
AT1G04040	326.018	394.182	323.56	68.602	72.307	64.796	246.81	295.198	244.262	84.444	163.41	82.795		HAD superfamily, subfamily IIIB acid phosphatase
AT1G04050	2.254	2.022	2.771	3.455	3.477	3.656	2.651	2.492	2.233	2.126	2.127	2.749	SUVR1	histone-lysine N-methyltransferase SUVR2-like protein
AT1G04070	17.62	13.312	17.933	33.701	34.642	31.308	24.159	27.812	26.037	39.265	32.113	31.899	TOM22-I,TOM9-1	translocase of outer membrane 22-I
AT1G04080	60.657	59.224	60.638	102.72	112.539	106.782	72.376	81.655	71.957	96.853	95.057	97.178	PRP39	Tetratricopeptide repeat (TPR)-like superfamily protein
AT1G04090	1.151	0.936	1.082	1.013	1.069	0.992	0.8	0.851	1.032	0.811	0.582	0.648		vacuolar sorting-associated protein (DUF946)
AT1G04100	5.387	6.229	5.173	3.251	5.177	4.233	6.452	5.727	5.817	4.895	4.636	5.253	IAA10	indoleacetic acid-induced protein 10
AT1G04105	0	0.948	0.761	0	0	0	0.37	0	0	0	0	0		hypothetical protein
AT1G04110	10.193	10.366	10.18	1.362	2.004	0.823	3.881	3.788	4.388	4.282	5.334	4.153	SBT1.2,SDD1	Subtilase family protein
AT1G04120	25.665	22.638	25.247	39.182	30.761	39.078	27.62	23.084	27.963	19.628	19.761	20.058	ABCC5	multidrug resistance-associated protein 5
AT1G04130	7.665	7.326	8.217	15.6	13.444	15.743	18.227	16.082	17.093	20.973	18.173	22.081	TPR2	Tetratricopeptide repeat (TPR)-like superfamily protein
AT1G04140	50.524	49.401	50.173	65.751	60.066	66.899	51.909	54.99	53.295	60.663	60.245	63.404		Transducin family protein / WD-40 repeat family protein
AT1G04150	0.131	0.162	0.071	0.043	0.067	0.017	0.11	0.138	0.119	0.03	0	0.02		C2 calcium/lipid-binding plant phosphoribosyltransferase family protein
AT1G04160	4.972	4.715	5.256	2.621	2.433	2.46	3.291	3.323	3.256	2.057	2.138	2.219	XIB,XI-B	myosin XI B
AT1G04170	131.589	108.382	129.862	138.813	125.984	136.097	143.032	135.221	138.495	143.772	133.594	141.585	EIF2 GAMMA	eukaryotic translation initiation factor 2 gamma subunit
AT1G04180	1.982	2.623	1.594	0.136	0.303	0.238	2.021	2.314	2.184	0.742	0.868	0.962	YUC9	YUCCA 9
AT1G04190	37.305	33.131	36.663	38.612	38.464	38.501	52.289	48.146	50.605	51.932	39.458	55.638	TPR3	Tetratricopeptide repeat (TPR)-like superfamily protein
AT1G04200	19.104	18.42	18.314	14.817	14.665	14.114	15.956	17.209	17.897	11.46	14.871	11.408		dyggve-melchior-clausen syndrome protein
AT1G04210	24.289	23.424	24.545	37.769	34.701	37.11	29.291	31.095	29.988	38.85	34.208	37.622		Leucine-rich repeat protein kinase family protein
AT1G04220	23.079	11.787	21.596	64.058	41.074	61.487	23.689	8.733	23.377	17.65	17.041	17.348	KCS2	3-ketoacyl-CoA synthase 2
AT1G04230	11.272	9.926	12.713	22.221	22.267	22.563	18.867	16.418	18.94	31.118	20.682	31.683		rRNA-processing EFG1-like protein (DUF2361)
AT1G04240	29.474	48.847	29.195	3.268	3.772	2.494	24.919	40.511	25.67	13.092	21.878	12.38	SHY2	AUX/IAA transcriptional regulator family protein
AT1G04250	80.164	73.31	74.587	22.876	18.049	23.004	71.936	62.329	65.972	50.656	45.417	47.902	AXR3,IAA17	AUX/IAA transcriptional regulator family protein
AT1G04260	10.169	10.331	11.892	14.204	18.167	15.073	9.103	13.659	10.949	12.795	15.4	13.068	MPI7,PRA1D	CAMV movement protein interacting protein 7
AT1G04270	749.999	635.884	713.61	592.577	572.697	580.921	823.319	929.862	784.79	784.803	852.432	776.896	RPS15,RPS15A	cytosolic ribosomal protein S15
AT1G04280	30.233	39.949	29.326	30.663	28.009	30.841	26.72	30.166	24.469	28.161	34.547	27.795		P-loop containing nucleoside triphosphate hydrolases superfamily protein
AT1G04290	45.504	46.258	50.648	47.675	46.824	45.397	41.825	36.565	44.431	30.406	36.95	35.296		Thioesterase superfamily protein
AT1G04300	25.345	30.692	24.212	49.488	48.407	51.173	33.082	33.538	33.83	44.18	39.49	45.398		TRAF-like superfamily protein
AT1G04310	3.738	9.372	4.317	4.604	5.161	4.631	3.281	5.074	2.849	2.165	7.811	2.346	ERS2	ethylene response sensor 2
AT1G04330	2.705	2.369	2.818	1.174	0.808	1.128	2.491	1.424	1.102	0.672	0.529	0.432		hypothetical protein
AT1G04340	28.513	25.839	28.398	19.591	22.823	21.409	25.919	26.328	27.943	18.975	23.74	18.978		HR-like lesion-inducing protein-like protein
AT1G04350	32.725	23.216	34.499	24.799	23.757	25.455	31.722	18.119	30.633	42.301	25.656	41.658		2-oxoglutarate (2OG) and Fe(II)-dependent oxygenase superfamily protein
AT1G04360	4.473	5.593	5.34	8.11	7.913	7.736	5.132	5.014	5.926	4.796	6.012	4.624	ATL1	RING/U-box superfamily protein
AT1G04370	0.19	0	0.226	0	0.084	0.076	0.08	0.079	0	0.208	0	0	ERF14	Ethylene-responsive element binding factor 14
AT1G04380	0.024	0.173	0.143	0.306	0.269	0.305	0.1	0.129	0.079	0.158	0.201	0.098		2-oxoglutarate (2OG) and Fe(II)-dependent oxygenase superfamily protein
AT1G04390	5.672	5.466	5.803	9.498	10.085	8.974	7.043	5.895	6.472	7.97	6.583	8.591		BTB/POZ domain-containing protein
AT1G04400	68.061	126.583	68.38	73.853	82.493	70.267	73.437	103.611	72.136	76.177	110.118	77.13	CRY2	cryptochrome 2
AT1G04410	1090.91	1198.01	1065.89	1433.69	1255.55	1423.94	1028.32	1137.71	1008.12	1007.19	1338.83	1029.75	c-NAD-MDH1,MDH1	Lactate/malate dehydrogenase family protein
AT1G04420	135.588	143.489	137.972	33.539	34.423	32.487	98.976	86.63	96.952	67.693	89.765	71.632		NAD(P)-linked oxidoreductase superfamily protein
AT1G04430	94.604	90.656	94.067	35.148	37.016	34.26	65.444	73.644	67.411	34.776	50.063	35.983		S-adenosyl-L-methionine-dependent methyltransferases superfamily protein
AT1G04440	34.6	42.572	33.524	38.535	39.71	38.95	38.764	40.6	40.699	36.774	42.379	36.022	CKL13	casein kinase like 13
AT1G04445	0.392	1.34	0.333	0.162	0.244	0.543	0.32	0.623	0.417	0.475	0.243	0.432		C2H2-like zinc finger protein
AT1G04450	0	0	0.071	0.077	0.152	0.102	0	0	0	0.04	0.074	0	RIC3	ROP-interactive CRIB motif-containing protein 3
AT1G04455	0.522	0	0.178	0	0.253	0.305	0.27	1.365	0.318	0.049	0.349	0		hypothetical protein
AT1G04470	0.012	0.012	0.012	0	0	0	0	0	0.02	0	0	0		hypothetical protein (DUF810)
AT1G04480	323.527	270.268	320.017	233.337	212.821	242.447	475.453	555.077	490.151	480.38	413.42	493.628	RPL23C	Ribosomal protein L14p/L23e family protein
AT1G04490	3.049	1.364	2.818	0.911	0.884	1.009	2.711	1.128	3.067	0.554	0.54	0.933		hypothetical protein (DUF3527)
AT1G04500	0.166	0.196	0.083	0.587	0.126	0.56	0.18	0.119	0.04	0.079	0.18	0.079		CCT motif family protein
AT1G04510	58.984	51.343	56.19	72.449	74.285	72.226	70.856	78.233	71.113	93.689	84.123	95.46	MAC3A,PRP19A	MOS4-associated complex 3A
AT1G04520	28.727	20.038	28.826	23.778	17.99	22.028	17.166	14.697	17.59	13.29	12.278	14.01	CRRSP3,PDLP2	plasmodesmata-located protein 2
AT1G04530	48.767	32.68	49.852	23.182	19.22	21.222	41.175	33.558	42.227	35.182	26.344	35.139	TPR4	Tetratricopeptide repeat (TPR)-like superfamily protein
AT1G04540	1.661	0.924	1.487	2.323	1.052	2.027	1.31	0.742	1.439	0.613	0.73	0.972		Calcium-dependent lipid-binding (CaLB domain) family protein
AT1G04550	25.95	16.791	25.116	27.403	26.763	28.339	27.28	22.659	27.516	32.848	23.349	32.517	IAA12	AUX/IAA transcriptional regulator family protein
AT1G04555	6.502	9.314	6.136	5.038	5.118	5.217	7.353	7.912	7.316	6.951	6.827	6.549		transmembrane protein
AT1G04560	1.637	2.219	0.464	10.698	14.387	11.358	1.491	7.527	1.419	3.995	7.144	5.537		AWPM-19-like family protein
AT1G04570	1.898	1.156	1.843	5.081	5.447	4.402	2.011	1.246	1.896	3.995	1.323	3.78		Major facilitator superfamily protein
AT1G04580	0.641	0.555	0.785	1.566	1.397	1.646	0.84	0.86	1.201	1.394	0.762	1.492	AAO4,AO4	aldehyde oxidase 4
AT1G04590	17.858	17.056	17.636	28.127	25.66	26.202	21.878	24.32	23.665	30.979	22.957	33.087		PPR containing-like protein
AT1G04600	0.154	0.139	0.19	0.034	0.168	0.153	0.22	0.198	0.208	0.168	0.148	0.128	XIA,XI-A	myosin XI A
AT1G04610	3.477	4.565	3.354	0.289	0.311	0.382	2.321	1.691	2.531	0.425	0.423	0.344	YUC3	YUCCA 3
AT1G04620	23.09	40.365	23.856	15.276	21.038	15.047	14.275	32.252	13.937	20.884	35.415	20.048	HCAR	coenzyme F420 hydrogenase family / dehydrogenase, beta subunit family
AT1G04625	0	0.081	0.214	0.221	0.076	0.221	0.67	0.218	0	0.514	0.116	0.648		Polynucleotidyl transferase, ribonuclease H-like superfamily protein
AT1G04630	73.329	80.787	82.852	41.633	40.039	38.416	96.955	94.888	104.367	63.778	65.495	69.531	MEE4	GRIM-19 protein
AT1G04635	11.177	5.813	10.62	9.915	9.648	9	16.656	10.652	14.751	17.62	14.797	17.476	EMB1687	ribonuclease P family protein / Rpp14 family protein
AT1G04640	66.815	73.01	64.265	18.927	18.925	18.873	42.986	44.714	41.324	31.652	39.405	33.715	LIP2	lipoyltransferase 2
AT1G04645	0	0	0	0.221	0	0	0	0	0	0	0	0	SPH5	Plant self-incompatibility protein S1 family
AT1G04650	3.88	2.323	4.162	1.379	1.423	1.357	3.231	1.879	3.335	3.49	2.106	2.828		holliday junction resolvase
AT1G04660	0.332	0.936	0.25	0.162	0.076	0.246	0.42	0.93	0.318	0.791	2.9	0.884		glycine-rich protein
AT1G04670	0	0	0	0.111	0	0	0	0	0	0.069	0	0		hypothetical protein
AT1G04680	50.963	41.439	48.246	3.259	5.177	3.469	34.202	30.611	33.8	14.278	20.798	14		Pectin lyase-like superfamily protein
AT1G04690	82.644	88.818	82.424	73.615	82.199	77.315	91.913	85.334	87.76	84.325	76.693	82.333	KAB1	potassium channel beta subunit 1
AT1G04700	1.744	1.964	1.487	3.345	2.913	3.155	1.501	1.741	1.568	2.096	1.545	1.62		PB1 domain-containing protein tyrosine kinase
AT1G04710	21.916	19.529	22.869	32.637	35.661	34.701	35.283	35.754	36.589	46.563	41.099	47.352	KAT1,PKT4	peroxisomal 3-ketoacyl-CoA thiolase 4
AT1G04730	6.229	5.501	6.089	2.953	2.601	2.748	6.192	7.467	6.82	5.676	5.641	5.704	CTF18	P-loop containing nucleoside triphosphate hydrolases superfamily protein
AT1G04750	93.157	110.301	94.673	83.47	89.312	88.402	81.74	85.146	79.253	62.898	83.171	61.863	VAMP721	vesicle-associated membrane protein 721
AT1G04760	3.014	2.797	2.842	0.953	0.766	0.585	2.181	2.037	2.859	0.999	1.26	1.021	VAMP726	vesicle-associated membrane protein 726
AT1G04770	20.492	72.132	20.74	45.505	52.464	47.136	26.48	21.155	27.427	34.173	46.687	36.827		Tetratricopeptide repeat (TPR)-like superfamily protein
AT1G04778	1.127	1.236	0.844	0.494	0.615	0.399	0.79	0.702	0.923	0.455	0.402	0.245		hypothetical protein
AT1G04780	20.065	24.002	20.252	44.611	43.566	46.169	24.839	24.993	24.111	30.534	30.408	28.688		Ankyrin repeat family protein
AT1G04790	17.312	18.79	17.945	22.561	21.173	22.037	20.197	20.77	19.238	23.84	22.11	22.493		RING/U-box superfamily protein
AT1G04800	397.212	350.258	407.78	31.327	46.538	31.291	219.84	224.808	219.167	94.609	106.985	90.041		glycine-rich protein
AT1G04810	38.99	36.609	38.507	64.389	75.792	64.092	50.938	51.202	50.347	45.515	46.793	46.655	RPN2B	26S proteasome regulatory complex, non-ATPase subcomplex, Rpn2/Psmd1 subunit
AT1G04820	378.618	449.026	364.172	104.244	89.902	104.017	257.834	302.368	261.603	120.812	192.718	126.289	TUA4,TUBA4	tubulin alpha-4 chain
AT1G04830	12.672	14.04	13.307	17.353	20.465	18.932	13.295	15.31	14.592	15.89	16.437	16.799		Ypt/Rab-GAP domain of gyp1p superfamily protein
AT1G04840	1.187	1.329	1.118	2.749	2.239	2.163	2.051	1.711	1.876	2.304	1.609	2.13	PCMP-H64	Tetratricopeptide repeat (TPR)-like superfamily protein
AT1G04850	76.438	79.955	79.273	177.016	168.27	164.529	102.717	92.732	99.612	123.511	114.818	120.545		ubiquitin-associated (UBA)/TS-N domain-containing protein
AT1G04860	20.231	18.732	18.742	27.097	23.934	27.262	24.459	22.758	23.615	32.027	25.074	33.45	UBP2	ubiquitin-specific protease 2
AT1G04870	37.744	33.408	39.184	74.993	72.332	73.134	68.715	70.548	71.788	99.019	78.228	98.091	PRMT10	protein arginine methyltransferase 10
AT1G04880	1.21	0.901	1.475	6.774	6.819	6.531	4.692	3.333	4.526	9.522	4.964	9.199	HMGB15	HMG (high mobility group) box protein with ARID/BRIGHT DNA-binding domain-containing protein
AT1G04890	0	0	0	0	0	0	0	0	0	0	0	0		zein-binding protein (Protein of unknown function, DUF593)
AT1G04895	0	0	0	0	0	0	0	0	0	0	0	0		hypothetical protein
AT1G04900	12.471	12.989	13.759	17.489	14.589	16.523	20.918	20.631	20.468	18.965	19.295	20.785		NADH dehydrogenase ubiquinone complex I, assembly factor-like protein (DUF185)
AT1G04910	23.921	23.435	23.772	23.574	23.176	23.021	24.259	22.194	25.303	18.797	20.269	19.066		O-fucosyltransferase family protein
AT1G04920	1.068	1.121	1.189	1.523	0.859	1.595	0.74	0.554	0.576	0.593	0.561	0.609	SPS3,SPS3F	sucrose phosphate synthase 3F
AT1G04930	3.524	3.351	2.7	2.936	4.024	3.325	4.162	5.133	5.023	4.41	3.726	4.899		hydroxyproline-rich glycoprotein family protein
AT1G04940	125.158	129.298	124.035	35.846	38.363	35.939	67.394	88.084	73.526	53.741	75.709	59.085	Tic20-I	translocon at the inner envelope membrane of chloroplasts 20
AT1G04945	8.959	6.575	10.358	34.373	35.223	36.109	18.907	17.011	19.962	36.25	25.804	35.207		HIT-type Zinc finger family protein
AT1G04950	14.939	17.796	15.745	20.467	20.676	20.586	18.297	19.494	17.391	20.933	19.348	21.334	TAF6,TAFII59	TATA BOX ASSOCIATED FACTOR II 59
AT1G04960	17.692	19.761	18.1	33.727	31.368	31.181	23.619	26.635	24.31	27.558	23.031	29.866		golgin family A protein (DUF1664)
AT1G04970	25.309	24.984	22.345	35.463	34.895	35.269	25.819	27.584	27.01	30.781	29.826	31.31		lipid-binding serum glycoprotein family protein
AT1G04980	16.588	18.64	16.875	12.987	8.949	11.205	17.556	22.056	16.488	5.992	13.124	6.48	PDIL2-2	PDI-like 2-2
AT1G04985	20.539	22.823	21.251	25.046	23.673	25.285	25.169	27.426	23.734	35.023	29.625	30.995		triacylglycerol lipase-like protein
AT1G04990	17.039	15.647	17.018	15.625	21.097	15.938	12.555	10.949	13.043	15.386	19.232	16.563		Zinc finger C-x8-C-x5-C-x3-H type family protein
AT1G05000	24.194	31.894	25.842	30.68	28.371	27.889	26.68	26.12	24.628	21.012	30.377	20.205	PFA-DSP1	Phosphotyrosine protein phosphatases superfamily protein
AT1G05005	0.142	0.682	0.381	0.136	0.463	0.534	0.26	0.346	0.228	0.148	0.138	0		PPR containing protein
AT1G05010	209.249	449.326	205.971	166.156	193.138	161.238	179.165	253.579	175.243	159.771	279.889	162.193	ACO4,EFE	ethylene-forming enzyme
AT1G05020	2.563	6.668	2.367	0.238	0.295	0.254	0.79	2.097	0.685	0.386	1.291	0.226	AP180	ENTH/ANTH/VHS superfamily protein
AT1G05030	7.57	9.649	8.277	7.14	7.686	7.023	7.883	9.218	8.239	8.563	8.287	9.19		Major facilitator superfamily protein
AT1G05035	1.222	3.444	2.224	0	0.539	0	2.071	0.762	1.33	0.455	1.207	0.982		hypothetical protein
AT1G05040	0	0.069	0.095	0	0.067	0.068	0.2	0.267	0.089	0.089	0.106	0.088		UBA-like domain protein
AT1G05055	15.224	11.094	14.675	11.472	13.125	11.519	18.187	16.507	16.607	19.865	16.755	17.476	GTF2H2	general transcription factor II H2
AT1G05060	15.259	16.086	14.116	264.851	203.535	263.355	17.676	18.802	20.468	76.454	99.047	76.246		coiled-coil protein
AT1G05065	3.607	2.808	2.818	3.481	3.612	3.825	2.871	1.523	2.64	5.419	3.059	5.577	CLE20	CLAVATA3/ESR-RELATED 20
AT1G05070	31.218	27.006	27.828	16.017	16.98	17.668	30.391	25.992	26.692	31.335	27.995	29.493		transmembrane protein, putative (DUF1068)
AT1G05080	0.059	0	0	0.4	0.042	0.271	1.21	0.366	0.923	0.524	0.18	0.432		F-box/RNI-like/FBD-like domains-containing protein
AT1G05085	0.19	0	0	0	0	0	0	0	0	0	0.37	0		hypothetical protein
AT1G05087	9.457	10.493	8.087	8.834	8.696	7.413	9.513	10.909	11.306	7.574	6.943	9.16		dentin sialophosphoprotein
AT1G05090	8.069	7.43	8.848	5.736	8.419	7.481	9.633	8.684	9.52	8.434	9.293	7.687		dentin sialophosphoprotein-like protein
AT1G05100	1.234	0.705	1.165	2.085	2.265	1.663	1.451	0.722	1.052	0.999	0.699	1.267	MAPKKK18	mitogen-activated protein kinase kinase kinase 18
AT1G05120	14.084	13.474	15.436	17.923	18.327	18.033	16.616	16.547	17.252	18.145	16.204	18.723		Helicase protein with RING/U-box domain-containing protein
AT1G05136	0	0	0	0	0	0	0	0	0	0	0	0		hypothetical protein
AT1G05140	59.909	60.275	60.626	16.306	15.877	17.847	43.106	45.229	42.624	53.029	52.18	51.132	ARASP2	Peptidase M50 family protein
AT1G05150	19.732	22.222	19.075	18.485	18.908	18.746	16.906	18.989	16.399	14.17	15.008	13.873		Calcium-binding tetratricopeptide family protein
AT1G05160	6.502	7.13	7.278	6.953	6.508	6.913	6.582	5.331	5.36	7.357	5.97	8.011	CYP88A3,KAO1	cytochrome P450, family 88, subfamily A, polypeptide 3
AT1G05170	13.325	6.98	13.212	6.306	6.103	6.014	12.274	6.152	12.666	10.293	5.991	9.681	B3GALT2	Galactosyltransferase family protein
AT1G05180	34.161	40.099	36.854	35.939	38.498	36.677	39.914	44.843	41.076	42.331	46.592	42.973	AXR1	NAD(P)-binding Rossmann-fold superfamily protein
AT1G05190	867.017	929.622	848.466	146.54	175.022	140.686	466.139	411.835	455.607	364.591	537.964	375.007	emb2394,RPL6	Ribosomal protein L6 family
AT1G05200	11.177	5.154	11.963	5.081	6.196	5.293	11.024	4.747	11.207	15.336	6.647	14.737	GLR3.4	glutamate receptor 3.4
AT1G05205	51.152	53.758	53.895	51.76	49.004	51.708	43.746	44.289	44.183	28.013	34.727	25.959		hexokinase-1 protein
AT1G05210	14.049	15.15	15.947	0.911	1.869	2.188	11.314	12.788	10.433	2.996	5.08	3.387		Transmembrane protein 97, Putative
AT1G05220	1.804	2.635	2.462	1.617	2.147	1.747	2.051	2.166	1.896	1.285	1.778	0.933		Transmembrane protein 97, Putative
AT1G05230	8.128	8.956	9.074	10.459	10.085	10.857	7.553	8.347	6.849	8.781	10.764	9.091	HDG2	homeodomain GLABROUS 2
AT1G05240	0.071	0.092	0.059	0.128	0	0.085	0.04	0.089	0.169	0.04	0	0.059	PER1	Peroxidase superfamily protein
AT1G05250	9.623	32.044	9.609	10.629	2.652	11.197	7.523	26.753	6.681	0.791	2.244	0.776	PER1	Peroxidase superfamily protein
AT1G05260	67.646	80.07	69.807	26.484	26.46	27.711	68.515	76.087	68.672	26.747	24.206	26.95	PER3,RCI3	Peroxidase superfamily protein
AT1G05270	29.367	33.466	31.336	33.99	30.803	33.632	36.573	36.209	36.132	38.375	31.922	34.51		TraB family protein
AT1G05280	2.041	1.791	2.212	2.859	1.726	2.138	1.581	2.354	2.055	1.622	1.133	1.217		ERV-F (C)1 provirus ancestral Env polyprotein, putative (DUF604)
AT1G05290	0.036	0	0	0	0.093	0.136	0.14	0.138	0	0.04	0	0		CCT motif family protein
AT1G05291	0	0	0	0	0	0.161	0.08	0.079	0	0.208	0.127	0		GPI inositol-deacylase C, putative (DUF1218)
AT1G05300	5.458	4.01	5.399	5.864	7.105	4.623	5.902	5.459	5.648	4.974	11.177	4.654	ZIP5	zinc transporter 5 precursor
AT1G05310	6.728	6.934	5.887	1.702	0.859	1.171	5.182	5.42	6.214	2.749	2.117	2.739	PME8	Pectin lyase-like superfamily protein
AT1G05320	20.385	20.246	20.68	10.978	10.313	10.509	23.819	18.327	22.662	13.853	14.638	12.94		myosin heavy chain, embryonic smooth protein
AT1G05330	0.344	0.289	0.369	0.391	0.362	0.085	0.09	0.425	0	0.079	0.265	0		hypothetical protein
AT1G05340	3.666	5.558	2.462	14.136	22.191	17.601	2.301	3.926	2.124	4.746	10.034	4.241		cysteine-rich TM module stress tolerance protein
AT1G05350	20.99	21.69	19.301	10.366	11.744	10.476	21.188	21.769	19.605	14.308	15.855	14.285		NAD(P)-binding Rossmann-fold superfamily protein
AT1G05360	12.388	11.983	11.512	11.276	9.976	9.356	13.575	12.729	13.748	12.469	12.775	12.842	KMS2	vacuole membrane-like protein
AT1G05370	1.495	1.953	1.522	0.383	0.648	0.339	1.09	0.989	1.151	0.781	0.91	0.815		Sec14p-like phosphatidylinositol transfer family protein
AT1G05380	14.796	16.016	14.627	30.791	28.396	29.756	19.567	20.582	19.565	27.459	24.629	27.667		Acyl-CoA N-acyltransferase with RING/FYVE/PHD-type zinc finger protein
AT1G05385	35.075	35.315	37.424	12.272	12.148	13.232	44.386	32.262	42.406	31.81	31.255	28.403	LPA19,PSB27-2	photosystem II 11 kDa protein-like protein
AT1G05400	1.365	0.763	0.69	2.587	2.349	2.918	2.521	2.028	2.313	3.57	2.096	3.495		hypothetical protein
AT1G05410	13.883	12.7	14.604	27.548	26.022	25.794	20.698	18.851	20.29	27.123	22.301	26.126		CDPK adapter, putative (DUF1423)
AT1G05420	1.934	1.052	2.628	1.098	1.482	1.417	1.621	1.414	1.429	3.827	2.075	2.926	ATOFP12,OFP12	ovate family protein 12
AT1G05430	42.028	39.221	41.825	29.854	31.906	28.823	44.176	44.774	43.895	39.246	33.425	38.457		hypothetical protein
AT1G05440	1.934	2.184	2.01	0.136	0.253	0.153	1.35	1.434	1.082	0.415	0.741	0.53		C-8 sterol isomerase
AT1G05450	1.637	0.705	1.605	2.187	3.165	2.231	1.391	0.119	1.539	0.435	1.492	0.403		Bifunctional inhibitor/lipid-transfer protein/seed storage 2S albumin superfamily protein
AT1G05460	6.502	6.656	6.481	7.387	8.579	7.278	7.633	6.458	7.455	6.961	6.012	6.971	SDE3	P-loop containing nucleoside triphosphate hydrolases superfamily protein
AT1G05470	6.645	6.679	6.731	1.566	2.121	1.968	5.952	5.865	5.728	4.104	3.461	4.006	CVP2,IP5P6	DNAse I-like superfamily protein
AT1G05490	0.344	0.416	0.357	1.6	3.123	1.705	0.51	0.227	0.407	0.435	0.508	0.648	chr31,CLSY3	chromatin remodeling 31
AT1G05500	42.467	38.874	39.957	32.595	34.971	32.902	37.163	38.137	38.157	28.853	34.356	29.169	NTMC2T2.1,SYT5	Calcium-dependent lipid-binding (CaLB domain) family protein
AT1G05510	0.166	0.601	0	1.983	2.904	1.705	0.44	2.176	0.208	1.137	1.778	1.365	OBAP1A	naphthalene 1,2-dioxygenase subunit alpha (DUF1264)
AT1G05520	28.999	27.526	29.528	38.322	35.181	36.041	31.241	28.118	30.157	29.803	29.636	28.502		Sec23/Sec24 protein transport family protein
AT1G05530	2.67	2.635	1.843	4.068	3.064	4.479	2.011	2.947	2.541	2.324	2.995	2.533	UGT75B2	UDP-glucosyl transferase 75B2
AT1G05540	1.246	0.543	1.261	0.051	0.076	0.068	0.64	0.307	0.635	0.218	0.275	0.265		hypothetical protein (DUF295)
AT1G05550	0.32	0.289	0.333	0.757	0.581	0.39	0.19	0.04	0.298	0.168	0.508	0.157		hypothetical protein (DUF295)
AT1G05560	23.043	22.857	25.77	159.042	148.562	153.265	25.979	48.68	22.225	89.576	141.617	88.666	UGT1,UGT75B1	UDP-glucosyltransferase 75B1
AT1G05570	20.705	31.12	19.872	21.072	21.358	21.511	18.947	37.564	19.962	21.625	26.259	21.757	CALS1	callose synthase 1
AT1G05575	2.16	4.969	2.141	2.774	4.007	2.273	4.242	9.505	3.742	1.879	5.557	1.571		transmembrane protein
AT1G05577	0.427	0.139	0.511	0.145	0.135	0	0.19	0.376	0.417	0.277	0.497	0.481		UPSTREAM OF FLC protein (DUF966)
AT1G05580	0.012	0.023	0	0.026	0	0.017	0.05	0.02	0	0.01	0.021	0	CHX23	cation/H+ exchanger 23
AT1G05590	13.313	12.654	12.974	4.476	4.597	4.267	10.904	11.295	10.77	8.385	10.277	8.119	HEXO2	beta-hexosaminidase 2
AT1G05600	6.158	7.003	6.196	8.119	6.752	6.862	7.003	8.041	6.829	6.833	8.795	6.931	EMB3101	Tetratricopeptide repeat (TPR)-like superfamily protein
AT1G05610	0.237	0.67	0.345	0.043	0.093	0.119	0.21	0.356	0.347	0.158	0.233	0.265	APS2	ADP-glucose pyrophosphorylase small subunit 2
AT1G05615	0	0	0	0	0	0	0	0	0	0.227	0	0		B3 domain protein (DUF313)
AT1G05620	31.515	33.581	30.468	39.948	36.444	41.8	26.73	25.715	24.767	17.522	25.106	19.263	URH2	uridine-ribohydrolase 2
AT1G05630	5.494	5.628	5.566	1.523	1.743	1.671	4.242	3.57	4.526	2.61	2.868	2.425	5PTASE13,AT5PTASE13	Endonuclease/exonuclease/phosphatase family protein
AT1G05640	2.065	2.115	2.188	2.349	2.113	1.832	1.631	1.998	1.33	1.384	2.265	1.512		Ankyrin repeat family protein
AT1G05650	3.892	1.964	3.853	1.983	1.734	1.603	3.121	1.731	2.849	1.088	0.709	1.119		Pectin lyase-like superfamily protein
AT1G05660	7.819	7.488	7.23	1.396	0.808	1.824	6.542	5.687	6.264	1.285	0.593	0.835		Pectin lyase-like superfamily protein
AT1G05670	3.738	2.739	3.913	4.468	3.881	4.105	4.522	4.431	4.169	4.845	3.514	4.948		Pentatricopeptide repeat (PPR-like) superfamily protein
AT1G05675	0.368	0.589	0.714	3.123	4.47	3.206	2.491	2.661	2.7	5.933	17.983	6.519	UGT74E1	UDP-Glycosyltransferase superfamily protein
AT1G05680	25.701	10.204	26.722	1000.21	1003.02	996.209	110.16	105.046	107.454	405.805	404.063	410.106	UGT74E2	Uridine diphosphate glycosyltransferase 74E2
AT1G05690	3.287	1.156	4.685	8.723	7.888	8.737	5.202	1.711	5.122	11.322	3.588	11.948	BT3	BTB and TAZ domain protein 3
AT1G05700	6.182	4.853	5.102	6.519	9.151	7.6	5.412	7.25	4.775	3.926	7.758	4.271		Leucine-rich repeat transmembrane protein kinase protein
AT1G05710	6.775	7.153	8.039	14.102	12.586	13.3	7.383	7.912	7.792	7.93	9.272	9.357		basic helix-loop-helix (bHLH) DNA-binding superfamily protein
AT1G05720	50.547	54.081	50.637	35.982	39.677	37.008	42.736	50.006	41.999	28.972	38.791	32.988		selenoprotein family protein
AT1G05730	3.133	2.161	2.937	14.383	15.987	14.649	5.282	5.202	5.817	8.326	8.436	12.39		FAM136A-like protein (DUF842)
AT1G05740	0.214	0.15	0	2.008	1.667	1.612	0.27	0.514	0.854	0.692	0.614	1.502		FAM136A-like protein (DUF842)
AT1G05750	3.346	4.021	3.342	5.353	6.659	5.709	4.492	5.212	4.03	6.457	5.853	7.835	PDE247	Tetratricopeptide repeat (TPR)-like superfamily protein
AT1G05760	4.711	7.454	4.531	2.128	3.275	2.044	3.721	2.937	3.306	1.295	2.403	1.934	RTM1	Mannose-binding lectin superfamily protein
AT1G05770	1.649	2.727	2.176	2.085	2.054	1.764	1.451	1.414	1.122	1.641	2.36	1.188	JAL2	Mannose-binding lectin superfamily protein
AT1G05780	9.54	11.244	9.585	8.519	9.774	9	9.724	9.732	8.299	8.049	8.933	7.638		Vacuolar ATPase assembly integral membrane protein VMA21-like domain-containing protein
AT1G05783	0.38	0.266	0	3.115	1.616	1.23	0.85	0.356	0.308	1.335	0.381	1.217		hypothetical protein
AT1G05785	11.332	9.661	11.738	11.676	10.085	12.333	13.445	15.637	11.594	13.893	14.342	13.107		Got1/Sft2-like vescicle transport protein family
AT1G05790	13.396	16.525	12.974	18.714	22.907	18.941	11.444	13.065	11.971	13.151	11.59	12.39		lipase class 3 family protein
AT1G05800	0	0	0.048	0	0	0	0.03	0	0	0	0	0	DGL	alpha/beta-Hydrolases superfamily protein
AT1G05805	27.22	29.132	25.984	7.991	10.186	6.692	21.928	22.392	21.838	18.372	18.194	18.114	BHLH128	basic helix-loop-helix (bHLH) DNA-binding superfamily protein
AT1G05810	17.431	23.297	14.984	17.012	18.959	18.703	11.044	25.102	10.383	7.742	15.707	5.95	ARA,RABA5E	Rab GTPase-like A5A protein
AT1G05820	3.299	2.947	2.676	1.864	2.972	2.036	2.281	2.829	2.541	2.225	2.456	2.759	SPPL5	SIGNAL PEPTIDE PEPTIDASE-LIKE 5
AT1G05830	15.805	15.554	15.484	22.629	22.873	23.309	14.895	17.397	15.158	17.986	17.189	18.32	ATX2	trithorax-like protein 2
AT1G05835	14.535	15.751	15.638	3.217	2.896	1.934	7.013	5.291	7.653	6.091	9.568	6.283		PHD finger protein
AT1G05840	19.163	25.365	17.957	28.952	29.549	29.798	20.427	27.733	20.925	27.291	30.334	27.245		Eukaryotic aspartyl protease family protein
AT1G05850	447.273	488.212	450.925	182.258	196.001	172.825	296.118	325.828	290.211	174.514	250.454	173.366	CTL1,POM1	Chitinase family protein
AT1G05860	11.26	13.185	9.668	16.519	17.3	18.042	10.574	13.817	12.478	14.526	16.691	14.639		INO80 complex subunit D-like protein
AT1G05870	29.284	26.763	28.291	23.676	24.085	25.684	30.961	20.285	32.916	30.287	22.873	32.439		hypothetical protein (DUF1685)
AT1G05880	0.047	0.035	0.036	0.043	0.177	0.085	0.06	0.109	0	0.099	1.482	0	ARI12	RING/U-box superfamily protein
AT1G05890	27.065	32.53	28.375	77.938	73.629	77.213	34.042	41.648	32.321	56.876	55.662	58.122	ARI5	RING/U-box superfamily protein
AT1G05894	2.017	1.988	2.093	4.996	4.546	5.106	3.881	4.025	3.018	5.834	4.498	4.644		hypothetical protein
AT1G05900	32.986	25.978	32.596	21.004	24.237	21.299	33.152	21.788	36.252	40.145	23.867	42.836	NTH2	endonuclease III 2
AT1G05910	14.939	11.267	15.745	19.727	19.859	18.44	18.597	14.727	18.841	19.707	16.046	19.842		cell division cycle protein 48-related / CDC48-like protein
AT1G05920	0	0	0	0	0	0	0	0	0	0	0	0		B3 domain protein (DUF313)
AT1G05930	0	0	0	0	0	0.059	0	0	0	0.049	0	0		B3 domain protein (DUF313)
AT1G05940	32.464	31.663	29.647	46.628	47.851	48.103	30.681	33.617	29.065	41.49	41.966	41.147	CAT9	cationic amino acid transporter 9
AT1G05950	5.873	5.524	6.148	2.247	2.795	2.341	4.972	4.391	5.45	4.113	4.985	3.976		hypothetical protein
AT1G05960	28.501	33.373	27.542	39.19	33.649	36.745	23.108	25.844	21.471	22.604	29.265	22.984		ARM repeat superfamily protein
AT1G05970	9.101	12.55	8.099	8.17	8.082	10.119	9.363	11.512	11.922	11.688	12.066	9.69		RNA-binding (RRM/RBD/RNP motifs) family protein
AT1G05990	0.059	0.312	0.202	0.111	0	0.144	0.07	0.069	0.089	0	0	0	CML7	EF hand calcium-binding protein family
AT1G06000	66.388	30.854	64.396	138.055	78.528	138.065	51.709	31.639	51.836	43.646	36.505	42.669	UGT89C1	UDP-Glycosyltransferase superfamily protein
AT1G06010	12.649	11.891	11.405	8.553	7.046	8.94	15.256	12.482	13.818	12.152	12.585	12.155		basic leucine zipper/W2 domain protein
AT1G06020	0.024	0	0.107	0	0.109	0	0	0	0.099	0.03	0.053	0.049		pfkB-like carbohydrate kinase family protein
AT1G06030	0.51	0.809	0.547	0.587	0.64	0.467	0.4	0.227	0.486	0.247	0.445	0.275		pfkB-like carbohydrate kinase family protein
AT1G06040	232.921	105.47	233.18	225.814	127.549	225.805	224.672	60.638	220.438	245.806	63.664	231.027	BBX24,STO	B-box zinc finger family protein
AT1G06045	0	0	0	0	0	0	0	0	0	0	0	0		hypothetical protein
AT1G06050	5.114	4.287	5.042	10.212	8.873	10.789	6.162	5.638	6.532	7.812	6.552	7.786		ENHANCED DISEASE RESISTANCE-like protein (DUF1336)
AT1G06060	20.088	28.682	19.265	35.88	30.711	34.277	23.639	24.498	23.248	29.338	29.202	26.813		LisH and RanBPM domains containing protein
AT1G06070	12.779	12.781	13.188	24.518	20.743	22.41	16.426	14.954	14.87	17.749	17.041	17.211		Basic-leucine zipper (bZIP) transcription factor family protein
AT1G06080	12.744	7.789	14.068	1.932	1.061	1.671	5.922	5.123	4.953	1.889	2.445	2.209	ADS1	delta 9 desaturase 1
AT1G06090	11.011	15.173	11.036	9.378	4.504	9.585	12.004	10.148	10.284	4.825	2.498	5.469		Fatty acid desaturase family protein
AT1G06100	1.721	0.936	1.843	0.085	0.118	0.059	1.06	1.968	1.013	0.049	0.085	0.069		Fatty acid desaturase family protein
AT1G06110	24.799	28.797	25.485	32.961	39.5	37.161	26.82	30.937	29.035	39.621	37.701	39.576	SKIP16	SKP1/ASK-interacting protein 16
AT1G06120	7.309	9.522	7.219	2.57	0.556	2.765	6.712	7.863	6.512	0.801	1.238	1.433		Fatty acid desaturase family protein
AT1G06130	26.294	23.389	24.141	40.875	41.487	41.817	28.75	25.349	28.678	35.261	33.372	34.726	GLX2-4	glyoxalase 2-4
AT1G06135	0.095	0	0.333	0.179	0	0.238	0	0	0	0	0	0		transmembrane protein
AT1G06137	0	0	0	0	0	0.195	0	0	0	0	0	0		transmembrane protein
AT1G06140	1.388	1.387	1.558	2.57	2.265	2.231	1.781	2.028	2.233	2.076	1.99	1.61	MEF3,PCMP-E61	Pentatricopeptide repeat (PPR) superfamily protein
AT1G06143	4.165	3.64	4.4	5.668	5.304	5.208	5.292	4.619	4.487	6.17	5.811	6.686	EMB1444	basic helix loop helix DNA-binding superfamily protein
AT1G06148	0.842	0.462	0.666	1.004	1.052	0.797	0.47	0.633	0.566	0.593	0.487	0.668		hypothetical protein
AT1G06150	16.446	15.069	16.827	24.893	26.552	23.81	20.297	21.057	19.257	30.544	27.265	31.044	EMB1444	basic helix loop helix (bHLH) DNA-binding superfamily protein
AT1G06160	1.922	3.397	1.57	0.221	0.951	0.339	1.34	4.441	0.983	0.583	2.985	0.727	ERF094,ORA59	octadecanoid-responsive AP2/ERF 59
AT1G06170	1.519	1.283	1.57	0.094	0.126	0.093	0.88	0.336	0.844	0.475	0.339	0.628	BHLH89	basic helix-loop-helix (bHLH) DNA-binding superfamily protein
AT1G06180	10.406	4.715	9.49	27.608	22.646	26.363	6.112	4.075	6.849	10.867	5.419	8.954	ATMYB13,MYB13	myb domain protein 13
AT1G06190	131.221	144.933	132.466	110.337	117.7	109.683	148.824	163.685	149.731	168.996	177.624	173.268	RHON1	Rho termination factor
AT1G06200	59.043	65.915	57.938	109.528	107.294	114.043	97.916	96.579	96.476	128.05	108.372	123.628		Peptidase S24/S26A/S26B/S26C family protein
AT1G06210	21.928	22.927	22.298	21.446	20.171	21.333	26.149	19.533	25.839	21.516	19.009	20.47		ENTH/VHS/GAT family protein
AT1G06220	50.298	43.242	50.244	60.381	56.623	58.468	64.083	60.005	65.316	79.757	61.738	82.648	CLO,MEE5	Ribosomal protein S5/Elongation factor G/III/V family protein
AT1G06225	0.546	0	0.333	0	0	0	0.47	0	0.596	0.613	0	0.589	CLE3	CLAVATA3/ESR-RELATED 3
AT1G06230	23.802	23.516	22.928	38.501	35.425	36.796	31.471	27.466	30.137	42.776	32.24	43.513	GTE4	global transcription factor group E4
AT1G06240	13.266	13.936	13.914	13.557	12.3	14.131	10.744	13.54	10.671	13.072	11.791	14.697		diiron containing four-helix bundle family ferritin protein, putative (Protein of unknown function DUF455)
AT1G06250	2.504	1.618	2.414	6.025	5.093	5.878	2.291	2.463	2.005	3.51	3.503	3.878		alpha/beta-Hydrolases superfamily protein
AT1G06260	2.622	3.421	3.354	4.91	6.634	6.972	4.041	3.798	3.464	4.815	5.811	5.518		Cysteine proteinases superfamily protein
AT1G06270	4.568	3.351	4.412	8.987	7.627	8.474	5.702	4.213	4.586	7.999	6.562	7.953		Pentatricopeptide repeat (PPR) superfamily protein
AT1G06280	0	0	0	0	0	0	0	0	0	0	0	0	LBD2	LOB domain-containing protein 2
AT1G06290	65.474	63.8	62.85	261.345	249.661	264.517	55.44	58.353	50.804	51.299	69.803	52.801	ACX3	acyl-CoA oxidase 3
AT1G06310	0.819	0.416	0.797	0.757	0.589	0.687	0.36	0.435	0.407	0.544	0.37	0.353	ACX3.2,ACX6	acyl-CoA oxidase 6
AT1G06320	0.356	0.497	0.654	0.272	0.286	0.187	0.45	0.841	0.814	0.158	0	0.118		hypothetical protein
AT1G06330	0.427	0.612	0.63	0.587	0.522	0.28	0.61	0.94	0.566	0.237	0.085	0.069		Heavy metal transport/detoxification superfamily protein
AT1G06340	0.807	0.15	0.583	0.315	0.716	0.899	0.48	0.465	0.794	0.178	0.741	0.864		Plant Tudor-like protein
AT1G06350	8.187	7.014	7.468	1.813	2.096	1.637	6.842	5.954	8.04	3.372	5.895	3.957	ADS4	Fatty acid desaturase family protein
AT1G06360	30.72	23.366	31.467	2.553	5.245	1.985	28.921	25.576	28.618	14.931	22.989	15.12		Fatty acid desaturase family protein
AT1G06380	14.215	10.481	13.165	25.42	18.984	24.352	21.988	22.807	23.387	32.116	22.608	30.141		Ribosomal protein L1p/L10e family
AT1G06390	54.249	56.705	53.836	58.713	57.499	54.413	47.617	54.249	45.185	51.329	61.907	53.518	ASK9,GSK1	GSK3/SHAGGY-like protein kinase 1
AT1G06400	38.504	47.252	35.617	76.619	74.698	76.891	46.387	50.698	44.084	45.168	48.031	46.164	ARA-2,RABA1A	Ras-related small GTP-binding family protein
AT1G06410	80.947	76.419	82.876	80.015	76.306	79.631	71.626	73.93	71.828	73.527	65.146	73.88	TPS7	trehalose-phosphatase/synthase 7
AT1G06420	1.281	1.803	1.522	0.272	0.413	0.458	1.01	1.147	1.032	0.85	0.138	0.992		DNA ligase-like protein
AT1G06430	62.615	37.429	58.129	120.754	74.731	123.569	64.673	44.002	66.408	126.755	73.126	128.723	FTSH8	FTSH protease 8
AT1G06440	3.049	2.531	2.414	7.983	8.225	7.982	4.452	5.341	5.37	8.227	7.06	8.375		Ubiquitin carboxyl-terminal hydrolase family protein
AT1G06450	17.597	7.638	19.895	15.523	16.29	13.02	21.208	7.764	19.525	33.56	12.796	32.812	CAF1-1	Polynucleotidyl transferase, ribonuclease H-like superfamily protein
AT1G06460	157.705	284.285	149.841	14.748	43.617	13.427	105.018	147.97	113.46	141.023	168.469	153.15	ACD32.1	alpha-crystallin domain 32.1
AT1G06470	28.098	25.492	29.492	13.617	17.889	14.632	26.009	24.034	26.007	22.733	19.242	22.297		Nucleotide/sugar transporter family protein
AT1G06475	0	0	0	3.864	2.155	4.029	0	0	0	0	0	0		transmembrane protein
AT1G06490	2.231	2.242	1.784	1.711	1.549	1.569	1.551	1.681	1.707	1.978	1.905	1.983	CalS7	glucan synthase-like 7
AT1G06500	19.341	18.385	18.254	12.612	16.172	13.826	23.128	22.036	18.582	21.477	17.062	25.075		hypothetical protein
AT1G06510	29.569	29.733	29.754	12.349	13.739	11.527	26.53	25.112	24.955	24.908	26.439	20.657		forkhead-associated domain protein
AT1G06515	40.557	43.45	40.029	17.395	16.812	19.178	34.412	35.457	32.678	20.191	29.403	21.226		transmembrane protein, putative (DUF3317)
AT1G06520	0.297	0.312	0.166	0.485	0.657	0.67	0.18	0.237	0.159	0.247	0.254	0.128	GPAT1	glycerol-3-phosphate acyltransferase 1
AT1G06530	48.435	58.773	53.729	76.312	70.379	72.752	79.679	85.69	75.432	98.228	88.188	91.926	PMD2	Tropomyosin-like protein
AT1G06540	1.495	0.82	1.177	3.259	1.296	2.239	1.571	0.89	0.844	0.999	0.9	1.247		hypothetical protein
AT1G06550	62.721	50.776	64.087	68.764	62.659	72.184	53.329	45.041	56.958	48.966	46.444	48.815		ATP-dependent caseinolytic (Clp) protease/crotonase family protein
AT1G06560	12.957	13.243	12.261	25.293	24.456	25.693	16.676	18.821	16.825	17.235	19.528	17.633		NOL1/NOP2/sun family protein
AT1G06570	23.731	18.524	22.179	65.334	64.393	68.723	24.579	17.031	25.342	45.574	26.238	46.518	HPD,PDS1	4-hydroxyphenylpyruvate dioxygenase
AT1G06580	1.27	1.537	1.368	2.408	1.97	2.112	1.451	1.988	1.767	1.987	1.937	2.023		Pentatricopeptide repeat (PPR) superfamily protein
AT1G06590	5.565	5.246	5.863	9.438	9.521	8.66	6.572	7.655	7.167	7.564	7.515	8.119	APC5	anaphase-promoting complex subunit
AT1G06620	15.117	10.238	14.532	10.621	10.515	10.501	9.173	9.168	8.269	3.055	5.313	2.621		2-oxoglutarate (2OG) and Fe(II)-dependent oxygenase superfamily protein
AT1G06630	11.379	13.775	12.82	14.263	16.837	15.887	14.325	17.595	14.245	16.019	18.787	18.468		F-box/RNI-like superfamily protein
AT1G06640	44.923	49.794	42.823	11.081	15.103	13.139	34.453	43.864	29.75	8.197	15.876	8.316		2-oxoglutarate (2OG) and Fe(II)-dependent oxygenase superfamily protein
AT1G06645	13.55	21.043	13.307	3.915	4.723	3.478	8.643	15.043	7.226	6.417	8.986	5.753		2-oxoglutarate (2OG) and Fe(II)-dependent oxygenase superfamily protein
AT1G06650	49.195	54.151	49.305	32.484	31.553	33.802	55.38	48.621	51.876	58.676	52.551	56.286		2-oxoglutarate (2OG) and Fe(II)-dependent oxygenase superfamily protein
AT1G06660	2.788	3.097	3.389	0.732	0.825	0.848	1.861	2.789	1.509	1.058	1.143	0.933	JASON	aspartyl/glutamyl-tRNA(Asn/Gln) amidotransferase subunit
AT1G06670	23.328	17.923	23.832	39.182	36.09	39.536	36.873	29.058	35.716	45.445	34.399	45.968	NIH	nuclear DEIH-boxhelicase
AT1G06680	5396.65	4996.32	5391.38	152.319	271.919	149.592	2894.27	1851.88	2886.35	2165.56	2040.91	2235.03	PSBP1,PSBP-1	photosystem II subunit P-1
AT1G06690	46.276	37.06	48.127	28.169	25.298	29.722	34.362	31.867	32.48	38.82	34.812	41.638		NAD(P)-linked oxidoreductase superfamily protein
AT1G06700	41.921	56.982	43.192	55.777	55.487	54.447	43.026	49.62	42.366	53.999	63.696	55.079	PTI11	Protein kinase superfamily protein
AT1G06710	3.666	3.132	3.948	11.421	10.456	11.926	6.302	6.231	6.81	8.8	6.425	9.357		Tetratricopeptide repeat (TPR)-like superfamily protein
AT1G06720	20.943	17.784	20.145	53.062	47.843	54.176	45.136	43.359	44.034	65.953	48.116	66.693		P-loop containing nucleoside triphosphate hydrolases superfamily protein
AT1G06730	16.149	14.826	15.495	11.421	11.735	11.688	12.274	11.957	11.455	11.302	12.405	10.466		pfkB-like carbohydrate kinase family protein
AT1G06740	2.895	2.392	2.604	4.119	4.184	4.351	3.291	3.284	3.643	3.56	2.477	2.7	MUG3	MuDR family transposase
AT1G06750	0.119	0.081	0.214	0.298	0.32	0.339	0.39	0.158	0.427	0.168	0.138	0.304		P-loop containing nucleoside triphosphate hydrolases superfamily protein
AT1G06760	179.787	229.326	185.755	112.082	129.174	108.216	146.303	150.581	152.521	148.973	152.847	145.198		winged-helix DNA-binding transcription factor family protein
AT1G06770	5.126	5.189	5.125	11.889	11.121	11.29	7.443	8.08	7.495	11.055	10.087	11.507	DRIP1	DREB2A-interacting protein 1
AT1G06780	13.479	12.007	13.486	17.889	17.031	18.093	15.816	13.945	15.843	15	13.368	15.149	GAUT6	galacturonosyltransferase 6
AT1G06790	14.405	13.393	13.676	17.438	16.475	16.405	20.397	20.206	20.27	20.982	17.718	22.189		RNA polymerase Rpb7 N-terminal domain-containing protein
AT1G06800	4.948	6.46	6.422	8.817	9.345	9.322	4.552	5.776	4.844	5.587	9.177	5.233	PLA-I{gamma}1	alpha/beta-Hydrolases superfamily protein
AT1G06810	0.154	0	0	0	0.109	0	0	0.099	0.566	0.089	0	0.137		endonuclease/glycosyl hydrolase
AT1G06820	32.452	31.628	30.408	18.399	17.999	17.838	28.46	25.656	27.913	27.469	23.433	28.737	CRTISO	carotenoid isomerase
AT1G06830	17.988	26.382	18.504	8.808	12.56	10.798	22.048	37.484	23.188	2.423	8.266	3.809	GRXS11	Glutaredoxin family protein
AT1G06840	11.071	13.162	12.225	21.548	22.882	22.435	11.144	15.192	12.448	11.796	17.93	12.518		Leucine-rich repeat protein kinase family protein
AT1G06850	11.901	16.479	12.879	9.778	12.064	10.526	10.234	12.501	9.887	8.306	12.013	8.787	AtbZIP52,bZIP52	basic leucine-zipper 52
AT1G06870	20.919	21.737	20.324	36.909	34.432	35.948	23.699	27.278	21.809	30.168	34.367	27.854	Plsp2A,TPP2	Peptidase S24/S26A/S26B/S26C family protein
AT1G06890	50.061	64.1	48.829	59.845	64.764	58.833	44.906	59.827	45.781	42.993	63.929	43.582	UXT3	nodulin MtN21 /EamA-like transporter family protein
AT1G06900	32.796	30.762	33.036	44.101	38.734	43.692	42.896	44.309	43.538	52.377	43.448	51.829		Insulinase (Peptidase family M16) family protein
AT1G06910	5.102	4.9	4.923	4.145	4.546	4.241	4.712	5.163	5.102	4.865	3.577	4.988	TRFL7	TRF-like 7
AT1G06920	0.036	0	0	0.128	0.042	0	0.08	0.04	0.109	0.178	0	0.108	OFP4	ovate family protein 4
AT1G06923	0.427	1.676	0.69	0.204	0.143	0.416	0.55	1.414	0.179	0.178	0.106	0.088		transcription repressor OFP17-like protein
AT1G06925	0.866	0.404	0.262	0	0.194	0.373	0	0	0	0	0.286	0.461		endonuclease/glycosyl hydrolase
AT1G06930	1.151	1.121	1.082	0.383	0.16	0.153	0.71	1.484	0.774	0.129	0.074	0.187		TPRXL
AT1G06950	153.137	162.198	152.445	113.35	106.714	114.671	196.761	203.375	194.421	204.573	199.375	202.584	TIC110	translocon at the inner envelope membrane of chloroplasts 110
AT1G06960	22.628	20.974	19.527	23.267	21.206	22.495	29.571	28.524	27.129	32.087	33.033	27.736		RNA-binding (RRM/RBD/RNP motifs) family protein
AT1G06970	0.107	0.127	0.095	0.502	0.429	0.382	0.09	0.109	0.179	0.129	0.169	0.098	CHX14	cation/hydrogen exchanger 14
AT1G06980	8.781	7.558	9.109	1.838	2.012	1.79	7.443	4.55	6.571	6.467	3.059	6.558		6,7-dimethyl-8-ribityllumazine synthase
AT1G06990	0.036	0	0	0	0	0	0	0	0	0	0	0		GDSL-like Lipase/Acylhydrolase superfamily protein
AT1G07000	5.684	5.524	5.054	8.587	10.868	10.196	5.422	6.439	5.311	5.438	11.367	5.606	ATEXO70B2,EXO70B2	exocyst subunit exo70 family protein B2
AT1G07010	46.869	15.231	46.237	26.144	22.377	27.041	39.584	12.946	41.076	65.874	24.164	66.419	SLP1	Calcineurin-like metallo-phosphoesterase superfamily protein
AT1G07020	18.807	24.267	17.529	11.421	13.503	10.552	18.107	21.284	18.682	14.891	23.73	13.794		hypothetical protein
AT1G07025	0	0	0	0	0	0	0	0	0	0	0	0		Mitochondrial substrate carrier family protein
AT1G07030	19.092	16.964	18.813	41.377	33.001	39.391	21.948	22.065	21.044	26.806	32.017	27.471		Mitochondrial substrate carrier family protein
AT1G07040	17.929	23.817	18.575	23.633	25.584	21.706	21.248	25.745	22.444	29.061	32.049	27.52		plant/protein
AT1G07050	10.252	76.673	9.942	0.043	2.652	0.195	5.542	30.126	4.358	7.307	20.121	7.53		CCT motif family protein
AT1G07060	0.142	0.335	0.381	0.068	0.421	0.356	0.28	0.445	0.367	0.208	0.138	0.442	DFO	hypothetical protein
AT1G07070	76.26	62.91	72.363	32.127	32.411	31.961	82.41	79.242	75.471	60.93	55.504	60.94	RPL35AA	Ribosomal protein L35Ae family protein
AT1G07080	84.376	79.146	81.83	146.957	140.842	149.601	78.188	78.915	72.771	77.077	90.982	76.462		Thioredoxin superfamily protein
AT1G07090	16.137	13.231	15.591	14.212	15.844	12.944	18.247	14.677	18.215	13.645	13.971	12.096	LSH6	LIGHT-DEPENDENT SHORT HYPOCOTYLS-like protein (DUF640)
AT1G07110	71.11	96.838	70.235	42.96	44.214	41.291	51.159	67.749	51.26	60.989	66.744	61.47	F2KP,FKFBP	fructose-2,6-bisphosphatase
AT1G07120	3.073	2.346	2.652	4.119	3.931	3.503	2.681	3.472	2.918	2.848	2.392	2.199		CHUP1-like protein
AT1G07130	8.674	7.87	8.562	30.033	27.394	25.752	8.793	10.553	6.264	11.342	15.643	9.504	STN1	Nucleic acid-binding, OB-fold-like protein
AT1G07135	13.812	32.553	13.7	7.268	14.825	7.897	13.315	41.856	15.336	8.8	32.663	7.236		glycine-rich protein
AT1G07140	153.457	167.19	154.633	196.981	181.925	188.101	197.712	219.754	191.969	199.323	201.524	189.683	RANBP1A,SIRANBP	Pleckstrin homology (PH) domain superfamily protein
AT1G07150	3.322	2.404	3.282	10.681	5.842	10.967	3.621	4.184	4.447	4.232	3.048	4.133	MAPKKK13	mitogen-activated protein kinase kinase kinase 13
AT1G07160	0.57	0.451	0.821	2.596	3.788	2.35	0.57	0.623	0.407	0.801	2.9	0.874		Protein phosphatase 2C family protein
AT1G07170	21.417	33.454	21.537	38.926	34.987	41.461	34.613	45.763	37.403	40.897	41.532	42.374		PHF5-like protein
AT1G07175	2.456	3.109	3.425	0	1.414	0.763	1.851	1.681	2.194	1.068	0.635	0.648		alternative NAD(P)H dehydrogenase
AT1G07180	39.595	8.494	38.744	36.118	31.46	37.194	65.484	26.655	63.788	103.884	43.374	103.364	NDA1	alternative NAD(P)H dehydrogenase 1
AT1G07190	0	0	0	0	0	0	0	0	0	0	0	0		Lon protease
AT1G07200	7.618	9.603	7.492	10.34	10.776	10.348	7.623	10.306	7.336	11.46	12.204	11.084	SMXL6	Double Clp-N motif-containing P-loop nucleoside triphosphate hydrolases superfamily protein
AT1G07210	44.745	44.49	42.895	93.223	87.056	88.291	72.096	78.717	70.071	76.118	75.37	76.531		Ribosomal protein S18
AT1G07220	9.528	7.5	9.335	16.51	15.734	14.92	11.954	9.91	10.75	15.406	13.357	14.933		O-glucosyltransferase rumi-like protein (DUF821)
AT1G07230	13.479	19.148	13.307	21.821	20.356	21.884	15.386	18.169	14.552	15.851	17.676	15.974	NPC1	non-specific phospholipase C1
AT1G07240	16.612	18.928	16.744	23.131	26.443	22.198	15.145	16.962	15.992	19.133	21.645	21.433	UGT71C5	UDP-glucosyl transferase 71C5
AT1G07250	30.067	20.812	31.443	24.723	20.23	23.547	24.569	18.327	23.695	26.668	25.381	25.576	UGT71C4	UDP-glucosyl transferase 71C4
AT1G07260	6.229	5.581	6.6	6.587	6.659	6.854	3.831	5.964	4.884	2.452	2.826	2.425	UGT71C3	UDP-glucosyl transferase 71C3
AT1G07270	2.231	1.225	2.093	0.451	0.337	0.424	1.681	1.681	2.085	1.048	0.73	0.707	CDC6B	Cell division control, Cdc6
AT1G07280	35.264	46.709	35.581	15.744	19.649	14.03	23.769	20.275	25.61	23.711	14.066	23.534		Tetratricopeptide repeat (TPR)-like superfamily protein
AT1G07290	2.943	2.184	2.497	3.106	2.955	3.24	3.551	2.848	3.593	2.907	1.704	2.445	GONST2	golgi nucleotide sugar transporter 2
AT1G07300	4.141	4.149	4.21	5.004	6.625	5.217	4.632	6.557	4.288	4.232	4.022	2.533		josephin protein-like protein
AT1G07310	24.265	26.567	27.435	33.659	41.562	35.803	20.447	24.864	20.816	23.336	30.567	23.926		Calcium-dependent lipid-binding (CaLB domain) family protein
AT1G07320	663.962	661.607	691.978	103.707	101.511	99.954	375.326	347.607	368.571	226.94	352.306	213.816	RPL4	ribosomal protein L4
AT1G07330	0.19	0.023	0.285	0.119	0.126	0.161	0.14	0.138	0.149	0.049	0.169	0.226		dentin sialophosphoprotein
AT1G07340	0.024	0	0	0	0	0	0	0.03	0	0	0.042	0	STP2	sugar transporter 2
AT1G07350	17.407	31.987	16.209	65.794	65.303	67.238	32.332	63.11	32.073	34.094	66.289	36.012	SR45a	RNA-binding (RRM/RBD/RNP motifs) family protein
AT1G07360	47.605	40.977	50.149	63.913	76.272	69.783	58.691	56.622	57.167	73.775	71.264	72.771	MAC5A	CCCH-type zinc fingerfamily protein with RNA-binding domain-containing protein
AT1G07370	41.162	33.177	41.313	9.064	9.471	8.788	45.086	44.22	41.552	24.117	26.895	23.651	PCNA,PCNA1	proliferating cellular nuclear antigen 1
AT1G07380	9.457	9.846	9.383	16.408	16.77	14.784	10.064	9.515	11.018	12.479	9.79	13.146		Neutral/alkaline non-lysosomal ceramidase
AT1G07390	1.887	1.918	1.368	8.076	9.109	8.762	2.461	2.611	1.965	4.163	4.255	3.957	AtRLP1,RLP1	receptor like protein 1
AT1G07400	1.163	2.207	0.916	12.706	33.38	13.656	12.775	7.18	11.197	5.27	38.4	3.24	HSP17.8	HSP20-like chaperones superfamily protein
AT1G07410	5.494	3.964	5.054	2.238	2.441	2.044	5.062	4.203	4.546	1.948	1.873	1.973	RABA2b	RAB GTPase homolog A2B
AT1G07420	43.262	39.602	40.1	28.382	40.434	28.492	31.081	35.328	32.142	33.975	36.685	32.537	SMO2-1,SMO2-2	sterol 4-alpha-methyl-oxidase 2-1
AT1G07430	0.688	0.162	0.499	1.625	1.204	1.484	1.1	0.267	1.022	4.371	1.471	4.605	AIP1,HAI2	highly ABA-induced PP2C protein 2
AT1G07440	36.451	56.866	38.744	9.31	9.867	8.983	42.906	47.464	41.592	41.905	44.75	45.251		NAD(P)-binding Rossmann-fold superfamily protein
AT1G07450	5.98	3.155	5.637	0.17	0.69	0	6.412	1.978	7.951	3.807	2.635	4.821		NAD(P)-binding Rossmann-fold superfamily protein
AT1G07460	0.119	0.185	0.262	0	0.067	0	0.06	0	0.199	0.049	0	0		Concanavalin A-like lectin family protein
AT1G07470	30.245	30.415	28.458	22.978	26.906	23.038	29.311	33.152	31.149	27.172	30.61	30.141		Transcription factor IIA, alpha/beta subunit
AT1G07473	0.095	0	0	0.085	0.185	0.178	0.41	0.059	0.079	0.099	0.095	0.079		hypothetical protein
AT1G07476	0.047	0	0	0	0	0.059	0.06	0	0.069	0.099	0	0		transmembrane protein
AT1G07480	27.504	31.987	26.531	18.876	22.932	20.043	25.619	29.088	26.047	26.994	28.175	28.502		Transcription factor IIA, alpha/beta subunit
AT1G07485	1.02	1.329	0.535	0	0.194	0.28	1.04	0	0.834	0.316	0	0		hypothetical protein
AT1G07490	3.014	3.282	3.544	0.145	0	0	2.661	1.315	1.965	1.503	0.741	1.571	RTFL3	ROTUNDIFOLIA like 3
AT1G07500	0	0	0	5.71	0	0	0	0	0	0	0	0	SMR5	hypothetical protein
AT1G07510	9.694	9.395	9.49	31.199	28.817	30.595	16.556	13.243	16.508	25.076	19.613	25.33	ftsh10	FTSH protease 10
AT1G07520	0	0	0	0.23	0.093	0.153	0.1	0.099	0	0.168	0.55	0.079		GRAS family transcription factor
AT1G07530	12.459	17.75	12.463	45.199	43.103	45.261	16.446	15.627	17.679	32.779	29.435	34.422	SCL14	SCARECROW-like 14
AT1G07540	0.036	0	0.024	0	0	0	0.06	0.04	0	0	0.032	0.02	TRFL2,TRP5	TRF-like 2
AT1G07550	0.297	0.289	0.392	0.026	0	0.017	0.24	0.188	0.288	0.03	0	0.02		Leucine-rich repeat protein kinase family protein
AT1G07560	2.67	2.508	2.355	0.706	0.775	0.908	2.251	2.295	2.869	0.564	1.228	0.579		Leucine-rich repeat protein kinase family protein
AT1G07570	14.429	10.03	13.652	18.748	18.083	20.858	10.094	9.594	10.304	13.566	16.744	14.688	APK1A	Protein kinase superfamily protein
AT1G07590	461.084	517.217	484.199	723.143	745.261	734.754	599.448	512.044	606.579	701.397	544.22	639.768		Tetratricopeptide repeat (TPR)-like superfamily protein
AT1G07600	0	0	0	0	0	0	0	0	0	0	0	0	MT1A	metallothionein 1A
AT1G07610	382.119	401.265	390.608	190.964	252.346	181.392	498.881	313.01	485.148	356.038	285.499	341.125	MT1C	metallothionein 1C
AT1G07615	8.757	8.759	7.611	17.012	16.29	16.455	15.156	16.952	13.699	18.145	18.459	19.881	ATOBGM	GTP-binding protein Obg/CgtA
AT1G07620	1.673	0.532	1.344	2.502	1.995	2.791	2.401	0.692	2.432	2.047	2.191	1.659	ATOBGM	GTP-binding protein Obg/CgtA
AT1G07630	13.55	10.99	14.116	24.501	24.027	26.151	15.896	10.335	14.89	18.876	16.014	19.047	PLL5	pol-like 5
AT1G07640	7.357	5.42	6.969	6.459	5.346	6.345	6.252	5.173	7.653	5.854	5.758	5.596	OBP2	Dof-type zinc finger DNA-binding family protein
AT1G07645	1.187	1.086	1.272	1.889	3.83	3.427	0.27	1.048	1.142	2.017	3.323	1.797	ATDSI-1VOC,DSI-1VOC	dessication-induced 1VOC superfamily protein
AT1G07650	20.682	20.361	19.967	16.348	17.957	17.1	16.866	15.844	16.647	19.163	23.846	20.853		Leucine-rich repeat transmembrane protein kinase
AT1G07660	142.992	136.428	135.463	81.121	86.61	72.811	123.335	135.696	129.511	104.042	134.335	100.889		Histone superfamily protein
AT1G07670	25.001	28.323	25.972	39.003	33.531	39.264	29.391	31.976	27.526	22.396	29.752	23.877	ECA4	endomembrane-type CA-ATPase 4
AT1G07680	0.131	0.092	0	0	0.093	0.085	0.08	0	0	0	0	0.216		transmembrane protein
AT1G07690	0.427	0.774	0.155	0	0.572	0.161	0	0.831	0.298	0.208	0.413	0.403		transmembrane protein
AT1G07700	72.321	46.593	69.343	28.62	29.372	27.398	64.734	35.061	61.276	67.713	43.787	69.452		Thioredoxin superfamily protein
AT1G07705	51.532	51.84	55.56	47.496	41.773	47.331	52.649	49.927	52.789	48.323	56.456	51.201		NOT2 / NOT3 / NOT5 family
AT1G07710	1.388	1.017	1.594	2.894	3.25	2.562	1.561	1.296	1.568	1.79	1.397	1.846		Ankyrin repeat family protein
AT1G07720	48.506	28.196	49.174	33.82	37.446	33.59	33.482	23.994	29.988	29.091	25.995	29.366	KCS3	3-ketoacyl-CoA synthase 3
AT1G07725	6.645	7.095	6.897	9.889	10.852	10.433	6.512	7.536	6.71	8.632	11.209	9.003	ATEXO70H6,EXO70H6	exocyst subunit exo70 family protein H6
AT1G07730	1.839	4.345	1.415	1.038	0.253	0.441	2.541	2.819	4.517	0.208	0.921	0	DIR25	Disease resistance-responsive (dirigent-like protein) family protein
AT1G07740	4.034	5.362	4.079	5.847	6.819	6.319	4.892	5.825	4.656	5.982	6.054	5.822		Tetratricopeptide repeat (TPR)-like superfamily protein
AT1G07745	6.479	6.645	7.135	4.613	5.834	5.208	7.223	7.349	6.303	6.981	6.901	7.697	RAD51D	DNA repair RAD51-like protein
AT1G07747	0	0	0	0	0	0	0	0	0	0	0	0		Bifunctional inhibitor/lipid-transfer protein/seed storage 2S albumin superfamily protein
AT1G07750	49.064	47.287	46.498	74.9	73.182	73.473	42.365	38.622	40.113	44.832	54.625	46.174		RmlC-like cupins superfamily protein
AT1G07770	563.792	478.493	553.661	433.544	406.203	439.302	633.86	704.995	627.425	603.872	708.656	619.141	RPS15A,RPS15AF	ribosomal protein S15A
AT1G07780	80.805	69.578	82.02	81.291	83.891	80.343	109.09	96.906	114.433	131.016	107.843	142.793	PAI1	phosphoribosylanthranilate isomerase 1
AT1G07790	188.081	140.404	198.658	102.49	107.8	98.801	160.078	157.049	150.228	146.372	160.975	137.383	HTB1	Histone superfamily protein
AT1G07795	0.902	1.572	1.07	0.511	0.21	0.619	0.95	2.057	0.784	0.119	0.106	0.167		forkhead box protein G1
AT1G07810	23.838	25.538	25.306	48.279	43.372	47.729	28.58	29.948	28.003	35.785	35.806	36.248	ECA1	ER-type Ca2+-ATPase 1
AT1G07820	115.986	133.482	118.802	38.441	46.715	43.047	91.873	98.211	97.131	74.852	104.646	75.245		Histone superfamily protein
AT1G07830	22.889	24.741	25.58	51.922	48.668	54.922	56.01	60.618	55.052	70.601	72.978	72.162		ribosomal protein L29 family protein
AT1G07840	26.698	22.892	26.258	30.042	28.202	29.628	47.857	38.206	48.769	68.405	38.474	68.107		Sas10/Utp3/C1D family
AT1G07850	0.012	0.046	0.095	0.102	0.042	0.153	0.04	0.059	0	0.059	0	0		transferring glycosyl group transferase (DUF604)
AT1G07860	0.142	0	0	0	0.185	0	0	0	0	0	0	0.226		Serine/Threonine-kinase RLCKVII protein
AT1G07870	7.855	7.766	8.003	16.689	18.891	17.117	9.153	7.339	8.249	10.323	10.161	10.937		Protein kinase superfamily protein
AT1G07880	4.011	4.484	3.627	0.774	1.591	0.721	2.491	3.422	2.72	1.088	1.683	1.001	ATMPK13,MPK13	Protein kinase superfamily protein
AT1G07885	0.202	0.277	0.202	0.638	0.8	1.035	0.42	0	0.179	0.119	0	0.324		hypothetical protein
AT1G07890	950.373	920.031	957.374	1663.63	1638.17	1682.48	1107.06	1238.96	1131.88	875.13	1095.92	914.878	APX1	ascorbate peroxidase 1
AT1G07900	0.19	0.428	0.107	0.119	0.572	0.161	0.47	0.307	0.099	0.405	0.116	0.196	LBD1	LOB domain-containing protein 1
AT1G07901	0	0	0	0	0	0	0	0	0	0	0	0		hypothetical protein
AT1G07902	4.651	5.2	4.115	9.429	8.587	9.687	7.893	7.26	8.199	11.737	13.908	11.831		hypothetical protein
AT1G07910	12.53	10.227	12.629	12.332	11.188	11.892	14.005	13.045	14.195	14.763	12.616	14.432	ATRNL,RNL	RNAligase
AT1G07920	757.605	658.811	761.832	874.687	875.142	890.648	1227.74	1477.12	1227.98	1524.06	1504.46	1516.58	A1	GTP binding Elongation factor Tu family protein
AT1G07930	640.753	543.298	632.577	688.021	642.546	683.199	982.047	1112.83	950.145	1159.35	1141.6	1194.16	A1	GTP binding Elongation factor Tu family protein
AT1G07940	817.716	719.017	782.822	947.187	899.084	937.784	1269.57	1473.02	1230.05	1427.06	1446.7	1446.25	A1	GTP binding Elongation factor Tu family protein
AT1G07950	16.98	17.646	16.851	24.714	23.235	26.363	19.937	20.918	18.642	28.606	29.371	28.551	MED22B	Surfeit locus protein 5 subunit 22 of Mediator complex
AT1G07960	25.499	25.527	24.117	34.484	25.289	29.416	30.551	31.184	31.288	24.967	22.862	26.44	PDIL5-1	PDI-like 5-1
AT1G07970	10.086	10.631	10.299	17.957	17.317	18.398	10.694	14.183	11.763	11.895	15.157	12.066		cytochrome B561, amino-terminal protein
AT1G07980	13.266	14.93	13.45	27.965	24.953	29.535	14.195	17.239	14.939	17.531	19.507	19.184	NF-YC10	nuclear factor Y, subunit C10
AT1G07985	5.304	14.676	5.637	81.81	47.346	78.808	3.091	5.806	3.673	9.048	23.084	8.493		Expressed protein
AT1G07990	19.009	22.869	19.61	31.82	31.957	32.64	24.259	21.996	24.965	27.459	26.143	28.168		SIT4 phosphatase-associated family protein
AT1G08000	10.477	9.568	10.085	7.6	7.619	7.931	8.983	9.524	8.626	7.159	9.452	6.892	GATA10	GATA transcription factor 10
AT1G08005	0	0	0	0	0	0	0	0	0	0	0	0		serine/threonine-protein phosphatase 6 regulatory subunit
AT1G08010	22.331	23.62	22.773	15.744	16.374	14.649	24.979	23.094	24.558	18.787	22.142	18.379	GATA11	GATA transcription factor 11
AT1G08030	15.971	13.59	16.625	11.753	13.411	12.079	15.686	14.212	17.312	14.98	13.707	15.296	TPST	tyrosylprotein sulfotransferase
AT1G08035	1.115	0.335	1.154	1.123	1.28	1.018	1.11	0.89	0.645	1.028	1.101	1.541	SMR16	hypothetical protein
AT1G08040	21.061	20.743	19.479	19.608	18.757	20.111	20.577	17.021	21.441	19.232	16.712	19.872		trimethylguanosine synthase (DUF707)
AT1G08050	4.058	3.467	4.008	14.195	12.417	12.91	3.321	3.481	3.296	3.115	6.657	3.682		Zinc finger (C3HC4-type RING finger) family protein
AT1G08060	5.672	5.466	5.137	10.391	10.018	9.763	6.342	5.519	5.767	7.1	6.488	6.774	MOM	ATP-dependent helicase family protein
AT1G08065	0.036	0	0	0	0.051	0.051	0	0.089	0	0.04	0	0	ACA5	alpha carbonic anhydrase 5
AT1G08070	0.961	1.548	1.118	2.357	2.761	2.68	1.431	2.225	1.658	2.818	2.35	1.846	OTP82,PCMP-H12	Tetratricopeptide repeat (TPR)-like superfamily protein
AT1G08080	0.368	0.589	0.083	0.264	0.126	0.238	0.23	0.059	0.457	0.307	0.18	0.442	ACA7	alpha carbonic anhydrase 7
AT1G08090	1.009	0.716	1.201	21.114	41.546	22.045	0.87	0.801	1.062	0.247	0.656	0.422	NRT2:1,NRT2.1	nitrate transporter 2:1
AT1G08100	0	0	0	0.051	0	0	0	0	0	0	0	0	NRT2.2	nitrate transporter 2.2
AT1G08110	91.341	90.69	87.157	118.464	125.445	122.084	101.077	96.134	103.901	130.384	121.56	137.373		lactoylglutathione lyase family protein / glyoxalase I family protein
AT1G08120	0.119	0.058	0.214	0.077	0.101	0.458	0.3	0.099	0.447	0.218	0.074	0.059		TP53-regulating kinase-like protein
AT1G08125	21.595	21.344	19.729	26.935	30.913	29.594	29.331	28.168	28.042	37.406	29.509	38.86		S-adenosyl-L-methionine-dependent methyltransferases superfamily protein
AT1G08130	27.077	27.064	27.709	29.131	26.695	27.754	33.252	37.138	33.125	30.455	25.953	32.635	LIG1	DNA ligase 1
AT1G08135	0	0	0	0	0	0	0	0	0	0	0	0	CHX6B	cation/H+ exchanger 6B
AT1G08140	0.059	0.069	0.071	0.026	0.067	0.076	0.05	0.02	0.06	0.03	0.095	0.098	CHX6A	cation/H+ exchanger 6A
AT1G08150	0.985	0.682	1.165	0.204	0.295	0.187	0	0.534	0.04	0.069	1.037	0.088	ATCHX5,CHX5	Cation/hydrogen exchanger family protein
AT1G08160	20.753	23.308	23.297	5.881	6.457	4.877	16.526	15.923	13.579	12.192	10.531	12.43		Late embryogenesis abundant (LEA) hydroxyproline-rich glycoprotein family
AT1G08165	2.373	0.901	2.426	0	0.152	0.45	1.401	0.791	1.042	1.028	0.572	1.757		hypothetical protein
AT1G08170	0.047	0.069	0	0.17	0.362	0.119	0.12	0.109	0	0.198	0.54	0.147		Histone superfamily protein
AT1G08180	5.684	8.736	4.721	10.349	8.334	9.984	5.662	6.122	5.47	9.631	9.304	8.659	SMR2	cyclin-dependent kinase inhibitor
AT1G08190	46.833	43.057	45.773	44.969	35.408	43.327	43.336	34.755	43.151	31.612	26.016	33.381	VPS41	vacuolar protein sorting 41
AT1G08200	226.336	200.91	217.328	126.251	138.207	124.146	167.371	154.398	166.1	122.799	137.881	117.6	AXS2	UDP-D-apiose/UDP-D-xylose synthase 2
AT1G08210	11.747	13.012	11.642	18.476	17.763	17.405	13.675	16.695	12.795	15.218	15.707	15.699		Eukaryotic aspartyl protease family protein
AT1G08220	17.419	15.023	18.028	35.522	37.269	38.026	35.483	35.437	35.616	43.774	35.775	45.123		ATPase complex subunit
AT1G08230	6.396	6.76	6.172	15.165	15.019	14.734	6.242	4.718	5.549	11.688	11.452	11.988	GAT1	Transmembrane amino acid transporter family protein
AT1G08250	0.463	0	0	0	0.126	0.187	0.13	0	0	0.109	0	0.108	ADT6	arogenate dehydratase 6
AT1G08260	8.959	7.719	8.86	8.919	7.838	9.144	10.664	10.78	10.333	10.076	11.018	10.437	POL2A,TIL1	DNA polymerase epsilon catalytic subunit
AT1G08270	3.488	1.468	2.771	5.574	8.747	7.278	4.372	5.094	4.139	4.074	3.44	4.664		vacuolar protein sorting-associated protein
AT1G08280	14.737	9.695	13.188	7.098	6.667	7.354	14.665	11.512	14.115	11.806	11.24	11.723	GALT29A	Glycosyltransferase family 29 (sialyltransferase) family protein
AT1G08290	1.365	0.913	1.106	1.515	1.204	1.247	1.2	0.534	1.261	0.583	0.54	0.854	WIP3	WIP domain protein 3
AT1G08300	2.302	2.542	1.938	8.374	7.366	9.059	5.992	6.666	5.35	9.067	6.996	10.122	NVL	no vein-like protein
AT1G08310	5.102	5.466	3.52	2.068	2.483	2.121	2.501	1.948	2.472	1.938	1.545	1.345		alpha/beta-Hydrolases superfamily protein
AT1G08315	10.204	14.907	10.798	20.297	19.624	20.934	11.094	12.264	10.532	12.518	15.58	10.142		ARM repeat superfamily protein
AT1G08320	7.902	15.011	7.444	10.051	11.34	11.213	8.803	16.794	9.162	5.142	9.441	4.889	TGA9	bZIP transcription factor family protein
AT1G08340	5.66	7.8	6.683	4.868	3.645	4.623	6.572	6.913	5.787	2.947	3.493	2.759	ROPGAP5	Rho GTPase activating protein with PAK-box/P21-Rho-binding domain-containing protein
AT1G08350	10.81	11.752	10.655	6.536	8.393	7.422	10.074	10.78	10.383	7.169	9.018	6.873	TMN5	Endomembrane protein 70 protein family
AT1G08360	505.841	454.711	498.148	485.117	460.562	485.046	593.025	646.889	579.351	641.565	658.021	663.066	RPL10AA	Ribosomal protein L1p/L10e family
AT1G08370	26.899	30.577	28.743	35.267	36.579	37.161	34.092	35.764	33.919	34.796	34.79	34.942	DCP1	decapping 1
AT1G08380	4654.66	4732.41	4789.5	73.01	197.929	65.695	2125.03	1177.06	2107.59	1623.81	1464.19	1521.54	PSAO	photosystem I subunit O
AT1G08390	9.742	9.591	12.582	4.638	3.553	2.875	11.474	8.694	8.537	7.624	10.341	8.355		recQ-mediated instability-like protein
AT1G08400	4.782	3.27	4.721	4.425	4.411	4.555	6.262	4.095	5.529	6.309	4.71	6.352	MAG2L	RINT-1 / TIP-1 family
AT1G08410	15.651	13.093	14.722	40.535	38.641	38.365	29.901	26.655	29.323	44.387	33.171	45.87	LSG1-2	P-loop containing nucleoside triphosphate hydrolases superfamily protein
AT1G08420	25.879	24.753	26.127	35.573	34.659	35.176	23.459	25.092	24.638	25.274	24.809	27.785	BSL2	BRI1 suppressor 1 (BSU1)-like 2
AT1G08430	8.852	10.747	8.788	3.838	1.793	3.961	12.645	8.812	11.723	4.4	2.434	5.312	ALMT1	aluminum-activated malate transporter 1
AT1G08440	0.142	0	0.226	0.281	0.253	0.212	0.29	0.049	0.169	0.119	0.085	0.196	ALMT2	aluminum activated malate transporter family protein
AT1G08450	40.533	44.49	42.657	29.939	34.322	29.62	45.637	39.453	44.62	37.258	43.692	35.894	CRT3	calreticulin 3
AT1G08460	11.616	11.406	12.249	21.778	18.925	24.022	14.945	15.36	13.957	17.571	18.978	17.731	HDA08,HDA8	histone deacetylase 8
AT1G08465	15.129	16.398	15.983	13.855	14.699	13.41	15.996	14.717	16.686	17.67	15.294	17.535	YAB2	Plant-specific transcription factor YABBY family protein
AT1G08470	10.501	11.406	11.821	5.676	6.011	6.463	7.813	8.051	8.606	5.735	7.017	5.645	SSL3	strictosidine synthase-like 3
AT1G08480	109.472	110.659	107.398	129.519	127.23	133.773	136.72	121.493	141.612	115.551	120.29	117.875	SDH6	succinate dehydrogenase subunit
AT1G08490	51.2	50.915	49.697	43.667	43.019	44.116	51.939	57.364	50.536	66.596	61.96	62.629	CPNIFS,NFS2	chloroplastic NIFS-like cysteine desulfurase
AT1G08500	10.169	15.011	9.549	10.544	7.046	11.442	8.763	9.505	7.941	1.562	2.911	1.767	ENODL18	early nodulin-like protein 18
AT1G08510	68.049	79.377	70.913	61.607	59.822	66.467	66.904	70.607	66.478	62.186	65.368	62.501	FATB	fatty acyl-ACP thioesterases B
AT1G08520	163.128	176.458	170.771	25.846	28.345	25.947	96.215	78.767	99.99	72.796	93.84	75.51	ALB1,CHLD	ALBINA 1
AT1G08530	16.339	17.264	14.865	9.021	8.082	9.144	12.495	10.682	13.49	8.395	8.362	9.042		chitinase-like protein
AT1G08540	113.138	129.09	114.604	27.361	28.446	28.186	67.254	70.716	67.48	61.009	67.474	61.274	SIG2,SIGB	RNApolymerase sigma subunit 2
AT1G08550	65.344	123.601	64.253	14.161	21.812	14.36	48.027	80.062	50.139	48.56	63.685	48.285	NPQ1,VDE1	non-photochemical quenching 1
AT1G08560	26.662	35.627	29.29	2.698	4.529	3.062	16.356	23.668	15.813	6.318	11.442	6.205	KN,SYP111	syntaxin of plants 111
AT1G08570	34.28	69.936	30.61	19.242	21.779	21.604	31.672	55.554	32.251	39.7	58.838	39.066	ACHT4	atypical CYS HIS rich thioredoxin 4
AT1G08580	78.692	62.852	81.913	94.227	90.137	94.051	140.791	133.371	136.172	187.161	119.581	186.09		hypothetical protein
AT1G08590	7.796	10.909	7.944	4.034	3.822	4.241	7.693	9.772	7.326	3.392	4.975	3.318	PXL1	Leucine-rich receptor-like protein kinase family protein
AT1G08600	9.006	8.69	9.145	14.808	14.901	14.437	13.355	10.968	13.262	16.384	11.748	16.475	ATRX	P-loop containing nucleoside triphosphate hydrolases superfamily protein
AT1G08610	9.801	9.961	10.239	21.063	18.849	20.976	17.997	19.88	18.295	30.139	19.655	29.474		Pentatricopeptide repeat (PPR) superfamily protein
AT1G08620	10.774	9.141	10.857	22.663	19.556	22.003	14.905	9.653	15.416	14.753	12.902	15.591	PKDM7D	Transcription factor jumonji (jmj) family protein / zinc finger (C5HC2 type) family protein
AT1G08630	0.581	1.664	0.714	42.084	17.41	42.979	0.71	1.513	0.417	2.462	3.376	1.993	THA1	threonine aldolase 1
AT1G08640	112.462	91.753	105.733	84.993	76.306	86.527	119.323	116.073	118.989	133.172	117.527	132.179	CJD1	Chloroplast J-like domain 1
AT1G08645	0.451	0	0	0	0	0	0	0	2.452	3.401	0	1.61		hypothetical protein
AT1G08650	26.14	18.524	27.423	4.425	3.654	3.961	16.666	7.161	15.604	11.055	8.827	10.937	PPCK1	phosphoenolpyruvate carboxylase kinase 1
AT1G08660	30.008	29.56	30.801	18.289	20.028	20.255	28.82	28.029	27.328	26.797	27.36	28.178	MGP2,SIA1	MALE GAMETOPHYTE DEFECTIVE 2
AT1G08670	2.563	3.155	1.784	0.987	0.648	1.238	2.881	2.769	2.799	0.761	1.185	0.893		ENTH/VHS family protein
AT1G08680	22.426	24.394	22.5	25.267	24.708	24.208	21.758	23.638	20.707	20.369	22.661	20.716	ZIGA4	ARF GAP-like zinc finger-containing protein ZIGA4
AT1G08695	0	0	0	0	0	0	0	0	0	0	0	0	SCRL3	SCR-like 3
AT1G08700	19.507	18.963	19.158	24.731	22.579	24.446	16.146	20.621	16.409	21.378	26.228	20.598	PS1	Presenilin-1
AT1G08710	8.923	11.533	9.05	15.999	16.054	12.435	12.405	13.382	14.056	15.821	17.104	17.024	SKIP24	F-box family protein
AT1G08720	8.08	10.793	8.55	9.174	9.328	9.992	9.323	11.621	9.698	9.137	9.124	9.622	EDR1	Protein kinase superfamily protein
AT1G08730	0.771	0.428	0.642	0.579	0.522	0.509	0.59	0.663	0.586	0.366	0.349	0.363	XIC,XI-C	Myosin family protein with Dil domain-containing protein
AT1G08750	14.44	14.514	14.806	12.238	13.781	11.519	15.846	17.842	17.232	15.346	15.707	17.348		Peptidase C13 family
AT1G08760	11.082	13.324	11.595	25.242	25.315	23.631	12.635	11.888	12.339	14.466	13.241	13.961		GPI-anchored adhesin-like protein, putative (DUF936)
AT1G08770	24.123	21.344	20.811	27.744	27.47	28.144	21.028	21.136	21.938	23.642	27.858	21.001	PRA1E,PRA1.E	prenylated RAB acceptor 1.E
AT1G08780	43.594	36.62	43.596	32.008	30.787	29.527	46.737	46.643	43.498	32.008	33.552	32.478	AIP3	ABI3-interacting protein 3
AT1G08790	0	0	0.119	0	0	0	0.08	0	0	0	0	0		1-phosphatidylinositol-4,5-bisphosphate phosphodiesterase epsilon-1, putative (DUF1685)
AT1G08800	8.935	10.215	8.539	10.366	10.052	11.01	8.873	9.356	9.212	5.844	6.393	5.596	MYOB1	myosin-binding protein (Protein of unknown function, DUF593)
AT1G08810	18.487	18.432	18.231	3.098	4.016	3.096	11.544	9.584	11.157	8.998	6.128	8.277	MYB60	myb domain protein 60
AT1G08820	25.309	28.254	25.663	39.88	43.617	41.588	29.951	29.177	32.698	28.102	29.805	30.946	PVA22,VAP27-2	vamp/synaptobrevin-associated protein 27-2
AT1G08830	127.246	107.1	130.361	344.406	254.745	359.162	227.213	209.864	222.92	136.732	208.806	151.069	CSD1	copper/zinc superoxide dismutase 1
AT1G08840	4.011	3.698	4.02	5.523	6.449	5.522	4.862	6.27	5.023	5.903	5.61	5.852	emb2411	DNA replication helicase
AT1G08845	11.201	9.753	9.728	13.617	13.545	13.733	14.655	16.082	14.602	16.276	14.172	17.211		Ribosomal L18p/L5e family protein
AT1G08860	0.107	0.173	0.119	0.162	0.042	0.221	0.13	0.148	0.109	0.04	0.233	0.079	BON3	Calcium-dependent phospholipid-binding Copine family protein
AT1G08880	177.177	183.565	180.308	65.955	71.078	63.362	137.82	135.073	131.635	150.011	140.791	143.195	H2AXA,HTA5	Histone superfamily protein
AT1G08890	33.841	42.167	35.617	10.936	11.045	9.95	26.079	29.335	25.412	15.425	18.512	14.167	SUGTL4	Major facilitator superfamily protein
AT1G08900	11.403	21.991	10.703	2.23	2.871	2.01	7.923	14.499	7.226	7.564	14.977	5.969	SUGTL3	Major facilitator superfamily protein
AT1G08910	13.503	11.983	13.914	43.982	41.588	46.169	23.799	24.152	25.104	46.83	34.812	47.274		zinc ion binding protein
AT1G08920	23.09	37.106	21.56	48.33	38.245	50.622	17.796	20.216	16.686	25.412	40.241	28.276	ESL1	ERD (early response to dehydration) six-like 1
AT1G08930	72.427	144.055	71.686	90.057	107.85	89.012	56.771	132.165	56.472	42.776	150.952	43.199	ERD6	Major facilitator superfamily protein
AT1G08940	12.115	10.886	12.82	24.016	23.993	22.987	12.635	10.85	12.368	13.814	20.343	12.871		Phosphoglycerate mutase family protein
AT1G08960	10.845	8.667	10.37	8.476	7.939	8.516	10.104	9.238	9.738	8.87	8.616	8.296	CAX11,CCX5	cation exchanger 11
AT1G08970	42.455	46.628	43.668	49.845	52.683	53.183	60.512	57.849	59.787	67.011	66.331	61.951	NFYC9,NF-YC9	nuclear factor Y, subunit C9
AT1G08980	32.63	102.477	33.322	16.493	17.174	17.643	23.118	72.289	25.412	21.744	65.453	20.343	AMI1	amidase 1
AT1G08985	0	0	0	0	0	0	0	0	0	0	0.254	0		AP2/B3-like transcriptional factor family protein
AT1G08990	5.909	7.742	5.601	3.191	1.987	3.401	7.943	7.784	7.663	1.879	2.138	1.649	GUX5,PGSIP5	plant glycogenin-like starch initiation protein 5
AT1G09000	4.283	5.015	4.245	1.668	1.111	1.425	3.611	3.145	3.901	0.959	1.323	1.208	ANP1,NP1	NPK1-related protein kinase 1
AT1G09010	32.322	48.095	33.345	22.697	24.237	23.886	30.451	38.483	29.76	29.516	37.69	30.387	EBM	glycoside hydrolase family 2 protein
AT1G09020	36.582	33.142	38.328	32.884	33.75	32.911	33.692	32.589	33.432	29.516	29.212	28.462	SNF4	sucrose nonfermenting-like protein
AT1G09030	0	0	0	0	0	0	0	0	0	0.168	0	0	NFYB4,NF-YB4	nuclear factor Y, subunit B4
AT1G09040	3.322	3.109	3.199	3.43	3.502	3.495	3.831	2.72	3.742	4.43	3.768	4.448		arginine-glutamic acid dipeptide repeat protein
AT1G09050	2.385	1.664	2.676	3.464	3.738	3.486	2.981	1.721	3.196	3.649	2.921	3.741		arginine-glutamic acid dipeptide repeat protein
AT1G09060	17.442	20.327	16.72	25.735	23.353	23.156	17.776	19.84	17.54	19.46	22.947	20.637		JmjC domain protein JMJ24
AT1G09070	49.088	65.649	50.399	99.58	104.306	104.373	58.111	91.268	57.236	55.867	173.835	56.64	SRC2	soybean gene regulated by cold-2
AT1G09080	0.285	0.196	0.381	4.145	3.182	3.155	0.51	0.732	0.377	0.386	1.736	0.393	BIP3,MED37B	Heat shock protein 70 (Hsp 70) family protein
AT1G09090	3.548	6.252	3.782	1.089	1.103	1.281	3.681	7.912	3.891	0.593	1.302	0.393	RBOHB	respiratory burst oxidase-like protein
AT1G09100	16.612	15.508	15.626	34.407	44.021	35.057	31.872	25.685	29.73	26.816	22.661	25.939	RPT5B	26S proteasome AAA-ATPase subunit RPT5B
AT1G09130	186.444	188.984	197.932	147.263	161.51	151.636	213.598	201.892	216.884	249.524	228.736	259.656		ATP-dependent caseinolytic (Clp) protease/crotonase family protein
AT1G09140	45.789	47.726	46.605	122.873	124.485	124.595	67.234	71.962	65.048	87.123	78.059	89.638	SR30	SERINE-ARGININE PROTEIN 30
AT1G09150	50.844	51.874	48.984	46.101	42.598	44.922	51.539	54.526	52.859	50.637	51.333	48.864		pseudouridine synthase and archaeosine transglycosylase (PUA) domain-containing protein
AT1G09155	0.878	1.19	1.058	0.63	0.69	0.373	0.87	1.691	1.171	0.326	0.709	0.157	PP2B15,PP2-B15	phloem protein 2-B15
AT1G09157	0.047	0.069	0.095	0.196	0.067	0	0.06	0	0	0.109	0	0		transmembrane protein, putative (DUF679)
AT1G09160	22.568	18.143	22.333	14.28	13.731	14.309	17.746	20.542	18.711	13.764	16.681	14.58		Protein phosphatase 2C family protein
AT1G09170	1.554	1.988	1.427	1.728	1.658	1.798	1.961	1.217	2.025	0.771	0.868	0.746		P-loop nucleoside triphosphate hydrolases superfamily protein with CH (Calponin Homology) domain-containing protein
AT1G09176	0.522	0.636	0.832	4.008	2.164	2.85	0.83	0.237	0.427	0.574	0.381	0.412		transmembrane protein
AT1G09180	2.053	0.878	1.356	19.872	10.767	18.483	2.531	0.771	2.442	2.403	4.541	1.787	ATSAR1,SARA1A	secretion-associated RAS super family 1
AT1G09190	2.931	4.183	3.258	6.868	6.769	6.574	4.812	7.893	4.824	7.94	7.885	7.255	PCMP-E70	Tetratricopeptide repeat (TPR)-like superfamily protein
AT1G09195	5.126	5.859	4.864	7.174	6.028	6.421	5.342	5.153	5.261	5.32	6.033	5.312		Ppx-GppA phosphatase
AT1G09200	234.938	229.765	237.462	28.603	30.896	24.921	132.708	127.398	123.406	64.767	89.754	60.498	HTR2	Histone superfamily protein
AT1G09210	160.446	135.55	155.727	95.342	89.287	97.376	171.082	153.31	168.899	97.091	107.007	99.888	CRT1b,CRT2	calreticulin 1b
AT1G09220	1.353	1.41	1.356	4.8	4.74	3.766	2.161	2.028	2.075	3.777	2.731	3.407	PCMP-E25	Pentatricopeptide repeat (PPR) superfamily protein
AT1G09230	25.618	23.655	24.914	39.905	44.08	38.085	39.734	32.282	37.492	56.273	37.013	54.941	SNRNP65	RNA-binding (RRM/RBD/RNP motifs) family protein
AT1G09240	12.85	2.808	11.595	5.191	9.429	5.225	16.706	2.759	16.746	8.682	2.085	8.119	NAS3	nicotianamine synthase 3
AT1G09245	0	0	0	0	0	0	0	0	0	0	0	0	SPH14	Plant self-incompatibility protein S1 family
AT1G09250	19.685	16.721	18.302	11.54	10.069	12.35	17.036	20.068	16.974	16.503	15.347	15.179	BHLH149	basic helix-loop-helix (bHLH) DNA-binding superfamily protein
AT1G09260	0	0	0	0	0	0	0	0	0	0	0	0		Chaperone DnaJ-domain superfamily protein
AT1G09270	47.771	46.813	48.151	38.101	36.713	38.526	47.397	44.259	47.647	37.683	36.24	35.551	IMPA4,IMPA-4	importin alpha isoform 4
AT1G09280	16.814	16.248	16.447	34.586	36.604	36.032	20.377	23.045	20.091	29.803	31.996	31.005	STR6	rhodanese-like domain protein
AT1G09290	15.734	13.821	14.461	21.497	19.497	21.85	22.608	20.354	21.789	26.599	20.332	27.53		hypothetical protein
AT1G09300	7.084	7.269	7.777	49.845	46.437	48.442	15.426	17.367	16.438	24.839	24.958	25.988		Metallopeptidase M24 family protein
AT1G09310	1652.38	1506.01	1670.56	766.325	797.312	751.048	1245.55	730.116	1231.83	1149.97	978.818	1145.13		plant/protein (Protein of unknown function, DUF538)
AT1G09320	6.562	5.87	6.755	8.953	8.562	8.864	7.913	7.655	7.455	9.146	7.208	8.345		agenet domain-containing protein
AT1G09330	53.478	49.863	51.861	38.365	38.759	34.692	51.229	50.105	51.211	38.672	47.872	37.367	ECH	golgi apparatus membrane protein-like protein ECHIDNA protein
AT1G09340	1014.35	790.755	986.236	33.676	58.686	31.393	509.185	440.428	485.227	396.332	435.393	400.927	CRB	chloroplast RNA binding protein
AT1G09350	14.927	0.832	16.673	0.57	0.168	0.5	2.041	0.366	2.005	3.273	1.249	2.415	GolS3	galactinol synthase 3
AT1G09360	0	0	0	0	0	0	0	0	0	0	0	0		Plant invertase/pectin methylesterase inhibitor superfamily protein
AT1G09370	0	0	0	0	0	0	0	0	0	0	0	0		Plant invertase/pectin methylesterase inhibitor superfamily protein
AT1G09380	0.926	0.844	0.963	1.566	2.096	2.146	0.65	0.544	0.794	3.204	3.8	3.78	UMAMIT25	nodulin MtN21 /EamA-like transporter family protein
AT1G09390	18.831	14.11	17.672	3.319	2.265	3.35	8.573	8.852	7.236	5.033	5.991	5.223		GDSL-like Lipase/Acylhydrolase superfamily protein
AT1G09400	0.344	0.243	0.309	1.464	0.673	0.984	0.24	0.227	0.169	0.089	0.423	0.108		FMN-linked oxidoreductases superfamily protein
AT1G09410	0.368	0.22	0.583	0.8	0.749	0.925	0.71	0.514	0.526	0.623	0.54	0.511	PCMP-H18	pentatricopeptide (PPR) repeat-containing protein
AT1G09415	14.429	21.448	14.508	9.183	9.664	11.519	11.004	14.292	13.421	7.861	6.657	8.669	NIMIN-3	NIM1-interacting 3
AT1G09420	31.847	39.29	33.227	48.62	52.86	49.239	34.132	38.721	33.284	48.016	47.248	48.648	G6PD4	glucose-6-phosphate dehydrogenase 4
AT1G09430	43.689	57.132	42.062	55.581	49.476	52.081	37.914	47.266	36.937	29.901	44.295	31.192	ACLA-3	ATP-citrate lyase A-3
AT1G09440	10.121	11.128	10.965	3.481	3.856	4.275	8.743	9.762	9.023	6.941	5.292	6.902		Protein kinase superfamily protein
AT1G09450	2.883	2.438	2.7	1.285	1.49	1.374	2.061	1.948	1.936	0.959	1.672	0.884	Haspin	Protein kinase superfamily protein
AT1G09460	7.938	20.107	8.241	32.169	21.013	34.149	6.272	19.85	5.092	6.526	9.949	7.344		Carbohydrate-binding X8 domain superfamily protein
AT1G09470	6.348	6.055	5.994	1.353	2.13	1.357	6.622	4.737	5.479	2.66	2.974	3.073		myosin heavy chain, cardiac protein
AT1G09480	0.581	0.728	0.809	3.021	2.938	2.282	0.99	1.058	0.615	2.363	2.339	2.356		NAD(P)-binding Rossmann-fold superfamily protein
AT1G09483	0	0	0	0	0	0	0	0	0	0	0	0		myosin heavy chain, cardiac protein
AT1G09490	22.106	21.355	22.821	21.65	22.722	20.468	23.318	21.334	24.786	33.659	25.603	34.736		NAD(P)-binding Rossmann-fold superfamily protein
AT1G09500	2.171	0.74	2.01	11.974	11.508	11.909	2.871	1.068	3.047	8.088	11.145	6.637		NAD(P)-binding Rossmann-fold superfamily protein
AT1G09510	0	0	0	0	0.143	0	0	0.049	0	0	0.148	0		NAD(P)-binding Rossmann-fold superfamily protein
AT1G09520	13.634	19.957	14.592	37.59	36.831	38.577	19.117	26.002	18.761	35.053	41.331	31.643		hypothetical protein
AT1G09530	20.1	47.425	20.383	33.829	30.542	32.521	18.317	27.802	17.163	22.525	39.754	23.161	PIF3	phytochrome interacting factor 3
AT1G09540	2.266	3.906	2.319	0.426	0.69	0.441	3.251	3.452	3.057	0.761	1.016	1.178	MYB61	myb domain protein 61
AT1G09550	0	0	0	0	0	0	0	0	0	0	0	0	PAE1	Pectinacetylesterase family protein
AT1G09560	106.541	104.58	109.443	204.062	194.873	191.901	99.686	87.688	97.836	110.588	174.248	107.988	GLP4,GLP5	germin-like protein 5
AT1G09570	75.406	115.166	75.574	191.458	129.452	197.61	67.414	87.124	64.215	74.239	87.034	76.305	PHYA	phytochrome A
AT1G09575	4.948	10.458	4.4	1.345	0.707	1.238	3.211	6.261	3.365	0.692	2.487	0.746		calcium uniporter-like protein (DUF607)
AT1G09580	19.732	21.297	20.371	10.663	9.664	11.273	21.928	19.454	23.218	15.781	14.839	15.66		emp24/gp25L/p24 family/GOLD family protein
AT1G09590	335.985	292.039	349.331	240.775	216.289	241.073	452.124	478.258	456.599	421.616	382.884	426.002	RPL21C	Translation protein SH3-like family protein
AT1G09600	2.539	1.652	2.89	0.468	0.48	0.458	1.551	1.187	1.866	0.564	0.656	0.825		Protein kinase superfamily protein
AT1G09610	1.602	1.629	1.546	0.46	0.497	0.441	0.91	0.801	0.834	0.603	0.804	0.383	GXM1,GXM3	glucuronoxylan 4-O-methyltransferase-like protein (DUF579)
AT1G09620	82.406	84.277	79.475	99.537	93.126	99.021	121.874	129.593	123.575	139.797	122.078	139.288		ATP binding/leucine-tRNA ligases/aminoacyl-tRNA ligase
AT1G09625	0	0	0	0	0	0	0	0	0	0	0	0		transmembrane protein
AT1G09630	35.431	36.805	34.975	24.706	23.606	24.03	23.639	24.973	24.687	14.703	19.041	14.825	RAB11c,RABA2A	RAB GTPase 11C
AT1G09640	280.514	258.308	277.633	452.462	424.657	441.312	394.753	436.125	404.396	492.117	520.585	493.029		Translation elongation factor EF1B, gamma chain
AT1G09645	22.509	30.334	22.987	25.625	26.611	26.566	30.101	32.846	29.154	30.554	29.255	32.576		transmembrane protein
AT1G09650	0.439	0.243	0.606	0.408	0.328	0.45	0.36	0.366	0.318	0.267	0.169	0.275		F-box and associated interaction domains-containing protein
AT1G09660	46.406	45.784	46.51	64.058	59.216	63.829	49.308	62.586	52.481	65.815	61.473	66.212		RNA-binding KH domain-containing protein
AT1G09665	0	0	0	0	0	0	0	0	0	0	0	0		Toll-Interleukin-Resistance (TIR) domain family protein
AT1G09680	0.653	1.098	0.547	2.349	2.989	2.638	1.461	2.057	1.211	2.828	2.477	3.25		Pentatricopeptide repeat (PPR) superfamily protein
AT1G09690	538.934	491.655	540.853	390.056	398.938	400.309	617.074	687.024	609.547	631.687	699.374	661.869	RPL21C	Translation protein SH3-like family protein
AT1G09700	10.525	11.787	10.358	20.399	15.355	18.695	15.816	13.965	14.254	18.145	17.221	15.139	DRB1,HYL1	dsRNA-binding domain-like superfamily protein
AT1G09710	4.117	5.801	4.067	8.425	9.075	9.492	4.592	5.42	4.904	5.28	5.663	6.519		Homeodomain-like superfamily protein
AT1G09720	0.012	0.035	0.024	0.077	0.034	0.017	0.03	0	0.02	0.03	0.021	0.02	NET2B	Kinase interacting (KIP1-like) family protein
AT1G09730	14.239	14.93	14.021	21.659	20.146	21.833	16.336	14.499	15.843	17.126	16.109	16.425		Cysteine proteinases superfamily protein
AT1G09740	57.014	67.186	59.472	162.199	157.006	167.133	65.284	53.912	65.098	97.209	89.543	93.555		Adenine nucleotide alpha hydrolases-like superfamily protein
AT1G09750	156.341	236.248	158.415	4.953	16.694	4.869	52.139	92.554	49.682	35.3	95.925	31.123	AED3	Eukaryotic aspartyl protease family protein
AT1G09760	58.426	54.22	58.628	83.427	87.477	83.066	66.464	77.521	66.984	89.675	84.42	88.018	U2A'	U2 small nuclear ribonucleoprotein A
AT1G09770	49.278	51.978	49.138	80.968	74.673	79.334	64.493	61.083	65.455	83.366	75.434	84.709	CDC5	cell division cycle 5
AT1G09780	356.311	332.508	348.082	223.67	233.968	222.794	256.343	246.211	257.216	182.207	211.886	185.079	iPGAM1,PGM1	Phosphoglycerate mutase, 2,3-bisphosphoglycerate-independent
AT1G09790	0.071	0	0	0	0	0.034	0	0	0.04	0	0	0	COBL6	COBRA-like protein 6 precursor
AT1G09794	6.075	7.846	8.348	13.072	15.153	14.199	8.903	8.427	7.852	6.407	7.388	6.107		Cox19 family protein (CHCH motif)
AT1G09795	65.664	73.495	63.302	39.624	41.899	38.051	76.128	89.785	74.608	74.575	82.356	75.569	ATP-PRT2,HISN1B	ATP phosphoribosyl transferase 2
AT1G09800	5.85	4.669	4.364	7.132	8.09	7.625	6.762	6.973	6.452	7.901	8.002	7.059		Pseudouridine synthase family protein
AT1G09810	11.32	9.464	9.49	23.404	23.143	22.614	20.417	20.522	19.317	29.971	19.803	29.788	ECT11	evolutionarily conserved C-terminal region 11
AT1G09812	2.124	1.352	1.594	4.545	5.06	4.428	2.391	1.543	2.551	6.19	2.212	5.174		multidrug resistance protein
AT1G09815	36.131	28.011	37.21	50.952	58.383	46.974	60.752	52.607	62.517	72.331	58.965	64.102	POLD4	polymerase delta 4
AT1G09820	5.779	3.975	5.91	9.047	8.705	8.923	7.063	5.321	6.601	8.741	6.933	10.584		Pentatricopeptide repeat (PPR-like) superfamily protein
AT1G09830	39.785	28.705	41.825	33.973	32.201	34.658	45.877	45.941	45.245	53.296	42.506	54.313	PUR2	Glycinamide ribonucleotide (GAR) synthetase
AT1G09840	45.849	38.689	47.533	31.548	34.221	28.958	42.245	35.576	44.213	33.54	33.319	32.821	ASK10,SK41	shaggy-like protein kinase 41
AT1G09850	27.647	28.242	25.413	32.544	31.965	31.325	26.42	25.705	25.541	26.253	32.419	27.569	XBCP3	xylem bark cysteine peptidase 3
AT1G09860	0.166	0.081	0	0.213	0.076	0.178	0.28	0.069	0.139	0.03	0.053	0.049	PUP16	purine permease 16
AT1G09870	27.077	24.452	26.329	32.501	27.175	33.725	30.531	26.12	27.397	28.725	27.942	29.719		histidine acid phosphatase family protein
AT1G09880	1.127	1.329	0.999	0.604	0.791	0.602	1.1	0.841	1.241	0.554	0.995	0.766		Rhamnogalacturonate lyase family protein
AT1G09890	6.004	5.524	5.637	2.247	2.189	2.333	6.412	5.113	5.926	1.879	1.238	1.6		Rhamnogalacturonate lyase family protein
AT1G09900	22.141	17.53	21.774	17.974	17.637	19.424	23.519	23.737	23.834	29.496	25.434	25.586		Pentatricopeptide repeat (PPR-like) superfamily protein
AT1G09910	1.91	2.739	2.057	11.353	9.639	9.695	2.551	3.561	2.968	6.813	7.176	6.274		Rhamnogalacturonate lyase family protein
AT1G09920	38.836	46.593	40.992	38.782	44.012	40.519	39.965	37.366	41.294	40.244	36.621	37.456		TRAF-type zinc finger-like protein
AT1G09930	0.225	0.127	0.166	0.06	0.042	0.059	0.17	0.168	0.199	0	0.064	0.049	OPT2	oligopeptide transporter 2
AT1G09932	2.931	4.068	2.64	0.953	1.936	1.094	2.501	2.611	3.603	0.87	3.323	0.638		Phosphoglycerate mutase family protein
AT1G09935	0	0	0	0	0	0	0	0	0	0	0	0		Phosphoglycerate mutase family protein
AT1G09940	14.369	21.864	14.556	14.51	14.657	14.454	13.175	20.898	13.302	14.081	24.132	14.766	HEMA2	Glutamyl-tRNA reductase family protein
AT1G09950	1.21	0.335	1.284	0.74	0.471	0.568	0.97	0.623	0.864	0.297	0.519	0.334	RAS1	RESPONSE TO ABA AND SALT 1
AT1G09960	7.701	5.732	6.434	46.109	35.526	45.168	5.812	5.43	5.092	4.647	6.541	4.585	SUC4,SUT4	sucrose transporter 4
AT1G09970	66.684	82.821	65.704	131.315	123.626	129.167	61.973	92.91	61.981	53.207	108.52	52.173	LRR XI-23	Leucine-rich receptor-like protein kinase family protein
AT1G09980	19.258	16.432	19.705	19.514	19.918	19.704	18.927	14.381	17.798	17.512	15.146	17.82		Putative serine esterase family protein
AT1G09995	6.68	6.437	6.767	6.051	7.282	7.541	7.993	8.427	10.463	7.97	6.89	7.884		DNA repair DEAD helicase RAD3/XP-D subfamily protein
AT1G10000	0	0	0	0	0	0.034	0	0.04	0	0	0	0		Ribonuclease H-like superfamily protein
AT1G10010	0.024	0	0	0.051	0.076	0	0.03	0.03	0.04	0.148	0	0.088	AAP8	amino acid permease 8
AT1G10020	13.04	21.575	12.641	23.957	19.733	22.13	6.472	16.626	6.482	6.487	13.971	6.117		formin-like protein (DUF1005)
AT1G10030	30.21	29.028	29.195	15.744	16.366	14.055	25.209	28.069	24.111	18.718	20.639	18.546	ERG28	ergosterol biosynthesis protein
AT1G10040	2.765	2.531	2.854	4.876	6.263	5.284	3.081	2.75	3.236	2.897	3.154	2.847		alpha/beta-Hydrolases superfamily protein
AT1G10050	6.134	7.014	6.41	10.349	11.769	10.934	10.564	8.417	9.946	7.139	10.32	7.825		glycosyl hydrolase family 10 protein / carbohydrate-binding domain-containing protein
AT1G10060	23.707	21.621	26.305	1.685	4.698	1.908	10.114	10.246	9.609	7.1	6.816	7.795	ATBCAT-1,BCAT-1	branched-chain amino acid transaminase 1
AT1G10070	1.163	3.952	1.165	3.413	5.337	3.868	1.06	1.929	0.645	1.434	2.911	1.06	BCAT2,BCAT-2	branched-chain amino acid transaminase 2
AT1G10090	27.564	23.666	27.923	6.987	9.244	7.575	20.237	16.408	20.399	13.082	13.728	15.041		Early-responsive to dehydration stress protein (ERD4)
AT1G10095	4.022	3.756	4.115	3.864	4.496	4.317	5.672	4.342	4.626	4.667	4.276	3.839		Protein prenylyltransferase superfamily protein
AT1G10100	0	0	0.214	0.221	0.152	0	0	0	0	0.178	0	0.059		hypothetical protein
AT1G10110	0.202	0.277	0.107	0.494	0.413	0.585	0.14	0.138	0.228	0.267	0.222	0.118		F-box family protein
AT1G10120	13.515	13.543	14.033	15.821	19.733	13.894	11.084	14.4	11.535	11.431	15.474	11.379	BHLH74	basic helix-loop-helix (bHLH) DNA-binding superfamily protein
AT1G10130	22.343	20.893	21.37	16.102	17.275	16.32	20.637	21.858	19.932	16.869	17.411	17.849	ECA3	endoplasmic reticulum-type calcium-transporting ATPase 3
AT1G10140	5.909	13.578	7.659	8.519	10.102	8.143	7.913	16.636	7.723	11.727	17.718	11.801		Uncharacterized conserved protein UCP031279
AT1G10150	7.867	16.282	8.217	2.979	5.556	3.724	7.123	11.295	7.892	7.218	12.532	6.627	PP2A10	Carbohydrate-binding protein
AT1G10155	1.804	1.525	1.653	1.404	1.179	1.527	1.22	1.8	0.874	0.722	0.243	0.285	ATPP2-A10,PP2-A10	phloem protein 2-A10
AT1G10170	18.154	21.841	18.183	198.59	169.196	199.264	36.783	61.558	37.244	116.55	175.243	117.963	ATNFXL1,NFXL1	NF-X-like 1
AT1G10180	18.688	14.653	17.434	14.136	14.177	14.784	17.456	13.975	16.925	16.256	15.813	15.964	EXO84C	LOW protein: exocyst complex component-like protein
AT1G10190	0.036	0	0	0	0	0	0	0	0	0.03	0	0		NEP-interacting protein, putative (DUF239)
AT1G10200	151.63	226.68	151.696	49.675	89.658	51.572	132.558	175.376	126.374	99.701	167.04	99.908	WLIM1	GATA type zinc finger transcription factor family protein
AT1G10210	5.779	9.048	5.791	5.157	6.339	5.149	5.472	7.438	6.224	6.269	8.499	7	MPK1	mitogen-activated protein kinase 1
AT1G10220	0.202	0.578	0.44	2.298	1.137	2.545	0.4	0.425	0.387	0.801	0.878	0.815		ZCF37
AT1G10225	0.202	0	0.178	1.149	0.135	0.509	0	0	0	0.109	0.392	0		transmembrane protein
AT1G10230	24.04	25.538	29.481	68.33	68.552	65.203	35.943	48.67	37.145	60.05	74.291	60.95	ASK18,SK18	E3 ubiquitin ligase SCF complex subunit SKP1/ASK1 family protein
AT1G10240	6.289	7.014	6.267	8.876	8.166	7.617	8.293	8.872	8.706	7.97	8.605	8.895	FRS11	FAR1-related sequence 11
AT1G10250	0	0	0	0	0	0	0.45	0.455	0.467	1.078	0	1.139		paired amphipathic helix Sin3-like protein
AT1G10270	11.688	7.962	11.987	41.139	41.133	41.368	19.587	16.922	20.915	33.955	22.671	33.047	GRP23	glutamine-rich protein 23
AT1G10280	4.509	4.16	5.447	2.945	2.862	3.189	4.532	3.699	4.675	4.806	4.424	4.644		Core-2/I-branching beta-1,6-N-acetylglucosaminyltransferase family protein
AT1G10290	42.799	40.977	42.11	37.037	32.79	35.413	41.905	41.678	41.334	35.251	38.156	34.088	ADL6,DRP2A	dynamin-like protein 6
AT1G10300	1.163	0.844	0.809	4.034	3.519	4.284	1.391	1.068	1.211	2.126	1.566	2.121		Nucleolar GTP-binding protein
AT1G10310	25.309	24.082	28.66	23.778	22.663	22.054	40.135	33.647	41.503	44.318	38.675	47.961		NAD(P)-binding Rossmann-fold superfamily protein
AT1G10320	9.86	8.251	10.013	17.685	16.475	17.202	12.515	9.089	11.981	12.943	11.833	16.111		Zinc finger C-x8-C-x5-C-x3-H type family protein
AT1G10330	2.219	1.283	2.022	1.711	1.313	2.383	2.101	1.968	2.343	1.75	2	2.013	PCMP-E71	Tetratricopeptide repeat (TPR)-like superfamily protein
AT1G10340	0.759	1.629	0.725	0.383	0.547	0.153	1.06	1.622	1.042	0.02	0.254	0		Ankyrin repeat family protein
AT1G10350	10.228	10.516	9.989	7.481	7.307	7.6	10.914	9.129	11.693	10.046	7.642	10.839		DNAJ heat shock family protein
AT1G10360	33.781	39.949	34.618	2.596	3.048	3.155	29.331	17.377	27.755	18.135	17.559	19.842	GSTU18	glutathione S-transferase TAU 18
AT1G10370	138.649	38.989	135.903	341.513	187.607	335.251	94.244	32.391	92.039	84.711	57.049	81.921	ERD9,GSTU17	Glutathione S-transferase family protein
AT1G10380	12.53	13.578	12.189	2.962	3.048	4.394	11.074	15.597	10.939	7.248	9.505	7.197		Putative membrane lipoprotein
AT1G10385	0.178	0.185	0.19	0.06	0	0	0.06	0.188	0.099	0	0	0.02	EXO84A	Vps51/Vps67 family (components of vesicular transport) protein
AT1G10390	38.065	40.191	37.9	70.917	71.852	71.378	48.968	49.63	48.412	65.538	60.15	64.858	NUP98A	Nucleoporin autopeptidase
AT1G10395	0	0	0	0	0	0	0	0	0	0	0	0		hypothetical protein
AT1G10400	0.534	0.82	0.44	0.519	0.783	0.763	0.19	0.851	0.238	0.247	0.191	0.196	UGT90A2	UDP-Glycosyltransferase superfamily protein
AT1G10410	33.176	23.481	33.595	44.288	54.754	45.312	31.782	22.847	32.053	35.369	30.599	34.667		CW14 protein (DUF1336)
AT1G10417	1.649	1.502	1.998	1.132	0.951	1.069	1.491	1.108	1.727	0.475	0.688	0.668		RUN/FYVE domain protein
AT1G10430	31.1	30.773	31.835	21.923	23.109	23.343	30.521	31.352	31.934	30.109	28.186	30.004	PP2A2,PP2A-2	protein phosphatase 2A-2
AT1G10450	12.376	11.452	12.582	26.433	25.702	26.702	19.987	21.521	19.774	30.821	25.794	32.458	SNL6	paired amphipathic helix Sin3-like protein
AT1G10455	0	0	0.238	0.247	0.168	0.17	0.16	0.158	0.208	0.138	0	0.206		B3 DNA-binding domain protein
AT1G10460	1.092	1.375	1.237	0.63	0.547	1.145	1.2	1.395	0.874	0.494	0.646	0.334	GLP7	germin-like protein 7
AT1G10470	49.325	52.926	50.244	32.935	34.466	33.903	60.202	135.518	63.976	58.666	54.943	58.692	ARR4	response regulator 4
AT1G10480	3.69	2.519	3.247	1.591	1.28	1.501	2.481	2.789	3.554	0.91	0.953	0.884	ZFP5	zinc finger protein 5
AT1G10490	16.968	14.283	15.293	33.216	32.226	33.522	33.412	31.966	31.159	38.514	30.133	37.76		GNAT acetyltransferase (DUF699)
AT1G10500	90.119	76.997	88.358	57.692	57.861	57.034	82.12	69.668	79.055	71.896	57.165	68.5	CPISCA,ISCA	chloroplast-localized ISCA-like protein
AT1G10510	61.048	52.071	64.075	29.539	26.156	29.128	58.651	61.419	65.386	56.322	50.021	57.415	emb2004	RNI-like superfamily protein
AT1G10520	1.685	1.202	1.915	4.672	4.647	5.793	2.851	2.7	2.918	3.896	3.302	3.917	POLL,Pol{lambda}	DNA polymerase lambda (POLL)
AT1G10522	43.487	57.282	45.761	52.781	44.197	52.607	61.232	79.064	63.847	46.889	64.32	48.442	PRIN2	Serine/Threonine-kinase
AT1G10530	2.171	1.352	1.594	3.787	4.293	3.613	2.291	1.919	1.777	2.452	1.408	2.543		D-ribose-binding periplasmic protein
AT1G10540	0.759	0.612	0.821	0.902	0.648	0.814	0.71	0.495	0.973	0.613	0.423	0.717	NAT8	nucleobase-ascorbate transporter 8
AT1G10550	5.328	8.343	3.794	1.974	2.34	1.959	6.112	7.695	4.01	1.463	4.9	1.699	XTH33	xyloglucan:xyloglucosyl transferase 33
AT1G10560	0.392	1.052	0.559	0.162	0.379	0.238	0.43	1.118	0.437	0.129	0.254	0.108	PUB18	plant U-box 18
AT1G10570	14.868	13.52	14.532	20.672	22.36	21.825	15.576	15.627	16.438	22.357	19.687	22.542	OTS2,ULP1C	Cysteine proteinases superfamily protein
AT1G10580	29.972	27.11	30.967	34.807	35.998	35.133	37.194	30.789	34.713	40.175	29.35	40.018		Transducin/WD40 repeat-like superfamily protein
AT1G10585	0.736	0.312	0.939	2.264	3.62	2.18	0.65	0.455	0.655	0.653	0.868	0.962	BHLH167	basic helix-loop-helix (bHLH) DNA-binding superfamily protein
AT1G10586	0	0.22	0	0.153	0	0.102	0.1	0	0.129	0	0.159	0	BHLH168	basic helix-loop-helix (bHLH) DNA-binding superfamily protein
AT1G10588	0	0	0	0	0	0	0	0	0	0	0	0		Gibberellin-regulated family protein
AT1G10590	159.497	154.548	152.766	134.404	135.497	145.393	181.326	190.676	173.585	173.97	194.623	171.873		Nucleic acid-binding, OB-fold-like protein
AT1G10600	19.365	22.915	20.026	36.637	34.937	32.919	16.326	23.371	16.21	30.346	29.763	30.239	AMSH2	associated molecule with the SH3 domain of STAM 2
AT1G10610	6.538	5.813	5.114	7.259	8.781	8.923	7.923	7.527	7.882	9.077	7.377	9.298	BHLH90	basic helix-loop-helix (bHLH) DNA-binding superfamily protein
AT1G10620	0.024	0.023	0.048	0.06	0.017	0.093	0.02	0.02	0.069	0.059	0.032	0	PERK11	Protein kinase superfamily protein
AT1G10630	103.847	104.049	101.368	48.875	47.792	50.503	91.383	85.265	87.462	57.796	73.867	59.899	ARFA1F,ATARFA1F	ADP-ribosylation factor A1F
AT1G10640	7.558	3.86	8.455	0.57	0.581	0.424	5.852	1.296	5.4	3.204	3.906	3.525		Pectin lyase-like superfamily protein
AT1G10650	14.832	11.313	16.138	20.212	19.043	18.11	16.166	9.693	15.227	19.529	10.108	20.019		SBP (S-ribonuclease binding protein) family protein
AT1G10657	12.388	7.488	13.01	0.868	2.711	0.738	8.163	5.42	8.765	14.535	10.976	14.423		transmembrane protein
AT1G10660	25.179	25.908	25.794	35.029	32.967	37.89	25.849	23.895	25.154	38.613	37.775	39.802		transmembrane protein
AT1G10670	210.97	210.085	209.372	133.051	123.012	136.36	159.248	148.266	159.569	123.768	139.204	121.723	ACLA-1	ATP-citrate lyase A-1
AT1G10680	0.178	0.185	0.25	0.315	0.21	0.119	0.12	0.178	0.139	0.148	0.201	0.177	ABCB10,PGP10	P-glycoprotein 10
AT1G10690	2.421	3.224	3.163	3.966	5.371	4.538	2.911	2.67	2.998	2.482	3.98	3.004	SMR8	cyclin-dependent kinase inhibitor
AT1G10700	28.525	29.155	29.017	22.867	25.289	22.571	21.798	22.491	19.922	17.413	23.285	18.507	PRS3	phosphoribosyl pyrophosphate (PRPP) synthase 3
AT1G10710	0.558	0.393	0.44	0.068	0.278	0.093	0.31	0.178	0.268	0.158	0	0.167	PHS1	poor homologous synapsis 1
AT1G10715	0	0	0	0	0	0	0	0	0	0	0	0	ESFL2	EMBRYO SURROUNDING FACTOR-like protein
AT1G10717	0	0	0	0	0	0	0	0	0	0	0	0	ESF1.3	EMBRYO SURROUNDING FACTOR-like protein
AT1G10720	15.793	16.825	15.46	12.97	15.187	12.477	18.187	16.289	17.391	14.199	14.395	13.215		BSD domain-containing protein
AT1G10730	7.285	7.627	8.099	11.327	11.121	11.773	10.774	11.087	11.763	14.001	9.399	13.873	AP1M1	Clathrin adaptor complexes medium subunit family protein
AT1G10740	22.568	25.816	21.144	45.411	26.948	42.521	19.417	26.13	18.731	20.448	27.932	22.68		alpha/beta-Hydrolases superfamily protein
AT1G10745	0.344	0.485	0	0.332	0.463	0	0.44	0.218	0	0.188	0	0.275	ESF1.2	maternally expressed family protein
AT1G10747	0	0	0	0	0	0	0	0	0	0	0	0	ESF1.1	maternally expressed family protein
AT1G10750	3.049	3.536	3.175	2.034	1.6	1.535	3.051	3.541	2.849	2.363	1.916	2.356		carboxyl-terminal peptidase, putative (DUF239)
AT1G10760	108.273	242.153	108.563	153.51	157.654	150.042	104.588	158.236	105.171	136.959	206.837	140.377	GWD1,SEX1	Pyruvate phosphate dikinase, PEP/pyruvate binding domain-containing protein
AT1G10770	0.985	1.005	1.13	1.719	1.246	1.035	0.85	0.445	1.092	0.742	0.529	0.432		Plant invertase/pectin methylesterase inhibitor superfamily protein
AT1G10780	9.065	6.598	8.301	2.987	3.308	2.85	7.093	6.419	7.911	3.421	4.699	3.849		F-box/RNI-like superfamily protein
AT1G10790	1.697	1.144	1.605	1.132	1.271	1.137	1.22	0.821	1.628	0.692	0.804	1.001		hydroxyproline-rich glycoprotein family protein
AT1G10800	1.946	1.907	2.057	0.766	0.572	1.111	1.651	2.176	1.946	0.781	1.281	1.09		voltage-gated hydrogen channel-like protein
AT1G10810	2.551	2.3	2.2	3.089	2.273	3.003	2.391	2.552	1.975	1.236	1.429	1.541		NAD(P)-linked oxidoreductase superfamily protein
AT1G10820	18.641	16.259	17.493	18.672	20.651	20.408	16.516	15.676	16.627	17.462	16.109	18.693		hypothetical protein (DUF3755)
AT1G10830	50.156	52.267	49.733	39.556	37.665	39.671	46.507	49.046	44.312	47.205	44.782	50.474	Z-ISO	15-cis-zeta-carotene isomerase
AT1G10840	128.457	112.75	128.482	156.65	144.21	155.886	160.418	165.387	160.472	184.886	170.268	190.341	TIF3H1	translation initiation factor 3 subunit H1
AT1G10850	19.578	11.972	19.705	7.957	8.393	8.669	13.645	9.05	14.235	10.521	9.05	10.397		Leucine-rich repeat protein kinase family protein
AT1G10865	20.682	24.082	23.642	55.36	59.46	61.25	25.829	30.452	29.462	41.184	45.258	34.834		cytochrome C oxidase assembly factor
AT1G10870	16.636	16.294	16.34	13.132	11.87	13.402	16.676	13.748	17.242	11.49	12.394	11.939	AGD4	ARF-GAP domain 4
AT1G10875	0.807	0.971	1.035	15.395	15.187	16.142	1.391	2.265	1.658	2.957	6.245	3.701		core-2/I-branching beta-1,6-N-acetylglucosaminyltransferase family protein
AT1G10880	0	0.046	0	0	0	0.076	0.04	0	0	0	0.116	0.137		core-2/I-branching beta-1,6-n-acetylglucosaminyltransferase family protein
AT1G10890	32.286	41.185	35.355	70.653	66.271	71.047	38.644	44.873	39.567	52.644	54.879	52.644		arginine/glutamate-rich 1 protein
AT1G10900	24.538	15.277	26.4	19.387	15.886	18.381	26.55	14.133	27.07	23.356	13.58	25.635	PIP5K7	Phosphatidylinositol-4-phosphate 5-kinase family protein
AT1G10910	28.43	32.645	27.578	15.361	17.982	16.659	22.118	24.815	22.583	24.147	24.788	23.632	EMB3103	Pentatricopeptide repeat (PPR) superfamily protein
AT1G10920	4.082	3.224	3.342	3.566	2.248	3.944	4.272	4.055	4.606	4.272	2.794	5.017	LOV1	NB-ARC domain-containing disease resistance protein
AT1G10930	15.805	16.513	15.186	5.345	5.607	5.463	10.334	10.098	10.87	7.614	9.685	7.187	RECQ4A,RECQL4A	DNA helicase (RECQl4A)
AT1G10940	55.507	49.921	54.977	59.981	63.215	61.157	64.403	53.388	66.021	73.191	56.149	74.852	ASK1,SNRK2.4	Protein kinase superfamily protein
AT1G10950	86.441	87.79	85.338	76.721	75.809	77.85	82.29	85.423	81.05	70.798	86.219	74.636	TMN1	transmembrane nine 1
AT1G10960	970.497	536.134	970.931	629.061	410.8	614.264	692.802	522.646	693.823	529.731	524.829	486.009	FD1	ferredoxin 1
AT1G10970	5.814	4.368	5.637	6.604	6.348	6.09	5.972	5.786	6.611	6.299	7.769	7.795	ZIP4	zinc transporter
AT1G10980	0.024	0	0	0	0	0.051	0	0	0	0.02	0	0		Lung seven transmembrane receptor family protein
AT1G10990	2.955	4.195	3.068	3.217	2.938	2.969	4.011	4.292	2.998	2.383	3.048	2.18		transmembrane protein
AT1G11000	9.765	9.869	9.644	7.77	7.105	7.642	8.943	11.018	9.073	6.249	10.066	6.676	MLO4	Seven transmembrane MLO family protein
AT1G11020	13.622	16.259	13.914	18.28	17.233	18.712	14.025	17.051	13.689	13.675	17.157	16.995		RING/FYVE/PHD zinc finger superfamily protein
AT1G11040	0.095	0.127	0.036	0	0	0	0	0.059	0.069	0	0	0		HSP40/DnaJ peptide-binding protein
AT1G11050	4.592	5.477	5.221	10.672	11.365	10.221	6.472	4.856	5.867	7.604	7.314	8.09		Protein kinase superfamily protein
AT1G11060	9.765	9.834	9.062	13.429	14.16	12.978	8.993	9.811	10.244	11.094	11.092	11.458		WAPL (Wings apart-like protein regulation of heterochromatin) protein
AT1G11070	10.465	4.541	10.988	0.349	0.387	0.348	38.784	4.609	39.994	5.537	1.429	5.636		hydroxyproline-rich glycoprotein family protein
AT1G11080	5.245	6.309	5.887	0.272	0.185	0.059	5.302	4.194	5.152	0.435	0.445	0.295	scpl31	serine carboxypeptidase-like 31
AT1G11090	11.059	7.974	11.916	15.021	16.66	14.776	10.664	8.664	11.286	12.943	8.954	13.735		alpha/beta-Hydrolases superfamily protein
AT1G11100	0.546	0.786	0.571	1.336	1.271	1.51	0.63	0.94	0.606	0.653	0.815	0.756		SNF2 domain-containing protein / helicase domain-containing protein / zinc finger protein-like protein
AT1G11110	0	0.046	0	0	0	0.042	0	0	0	0	0	0		LisH and RanBPM domains containing protein
AT1G11112	1.234	0.335	1.284	0.57	0.547	0.534	1.13	0.514	0.774	0.198	0.349	0.373		hypothetical protein
AT1G11120	6.277	5.489	6.612	7.31	6.002	6.345	6.422	4.896	6.432	4.885	6.869	6.097		CTTNBP 2 amino-terminal-like protein
AT1G11125	1.839	0.716	1.796	1.574	0.817	1.23	1.821	1.019	1.618	1.394	1.408	1.031		hypothetical protein
AT1G11130	10.643	8.759	10.453	5.072	5.135	4.173	9.073	7.467	9.827	5.913	5.514	5.037	SUB	Leucine-rich repeat protein kinase family protein
AT1G11145	0	0	0	0	0	0	0	0	0	0	0	0		hypothetical protein (DUF674)
AT1G11160	2.124	2.022	2.438	0.63	0.724	0.729	2.091	1.632	2.194	1.028	0.55	0.893		Transducin/WD40 repeat-like superfamily protein
AT1G11170	2.397	2.404	2.866	4.851	3.83	4.801	2.481	2.166	2.184	4.371	4.879	4.811		lysine ketoglutarate reductase trans-splicing-like protein (DUF707)
AT1G11180	12.103	19.841	14.485	3.736	5.624	4.428	10.474	14.826	10.423	8.949	12.563	10.505	SCAMP2	Secretory carrier membrane protein (SCAMP) family protein
AT1G11190	9.421	6.691	8.586	4.732	3.149	5.327	11.314	6.29	11.743	4.608	2.942	3.23	BFN1,ENDO1	bifunctional nuclease i
AT1G11200	14.998	14.526	15.626	8.944	12.215	9.585	14.235	13.975	12.061	9.008	11.812	9.897		organic solute transporter ostalpha protein (DUF300)
AT1G11210	22.497	27.295	24.629	1.2	8.966	1.561	13.225	11.77	14.314	27.479	20.449	28.943		cotton fiber protein, putative (DUF761)
AT1G11220	3.999	3.467	3.461	0.145	0.749	0.382	2.471	2.364	2.869	1.691	1.111	1.168		cotton fiber, putative (DUF761)
AT1G11230	0	0	0	0	0	0	0	0.049	0	0	0	0		transmembrane protein, putative (DUF761)
AT1G11240	14.357	13.913	14.187	14.757	15.187	12.859	22.558	23.341	22.077	26.213	21.708	24.741		ribosomal RNA-processing protein
AT1G11250	0	0.069	0.143	0	0	0	0.03	0	0	0	0	0	SYP125	syntaxin of plants 125
AT1G11260	39.524	156.593	41.206	15.165	20.659	16.549	29.231	140.888	30.584	15.732	69.263	16.995	STP1	sugar transporter 1
AT1G11270	1.756	2.508	2.2	2.094	1.936	2.587	2.691	2.908	2.978	3.639	3.63	4.065		F-box and associated interaction domains-containing protein
AT1G11280	0.558	0.924	0.797	0.817	0.547	0.882	0.91	1.088	0.993	0.435	0.593	0.55		S-locus lectin protein kinase family protein
AT1G11290	4.829	7.026	5.304	4.987	3.99	4.462	4.622	6.053	4.397	5.29	5.694	5.4	CRR22,PCMP-H40	Pentatricopeptide repeat (PPR) superfamily protein
AT1G11300	1.626	1.144	1.498	2.987	3.216	2.774	1.27	0.475	1.082	1.849	1.598	1.826		G-type lectin S-receptor-like Serine/Threonine-kinase
AT1G11303	4.865	5.605	5.435	0.562	0.749	0.458	3.291	4.223	3.881	2.007	2.635	1.708		G-type lectin S-receptor-like Serine/Threonine-kinase
AT1G11310	51.046	101.067	53.574	69.572	70.354	66.085	56.15	78.994	53.444	48.926	97.216	47.863	MLO2	Seven transmembrane MLO family protein
AT1G11320	7.084	5.42	7.326	6.868	7.248	5.98	8.193	5.905	8.418	6.941	6.605	7.079		GDSL esterase/lipase
AT1G11330	7.214	6.044	6.398	50.901	41.739	49.74	6.112	4.5	6.025	6.625	10.246	6.647		S-locus lectin protein kinase family protein
AT1G11340	1.459	2.092	1.558	0.494	0.606	0.585	0.92	1.464	1.419	0.761	0.9	0.589	RKS1	G-type lectin S-receptor-like Serine/Threonine-kinase
AT1G11350	8.009	11.175	8.003	2.757	4.58	3.215	7.493	10.266	7.425	5.191	7.229	5.38	SD113,SD1-13	S-domain-1 13
AT1G11360	19.934	34.09	21.834	24.186	28.522	24.386	18.337	24.508	18.394	19.034	25.233	19.724		Adenine nucleotide alpha hydrolases-like superfamily protein
AT1G11362	0.059	0.358	0.464	0	0	0	0	0.079	0	0.069	0	0		Plant invertase/pectin methylesterase inhibitor superfamily protein
AT1G11370	0.51	0.948	0.761	2.664	2.534	2.825	1.391	1.355	1.052	2.779	2.667	2.572	PME56	Pectin lyase-like superfamily protein
AT1G11380	8.175	19.125	9.609	8.468	9.126	9.458	7.483	17.219	8.646	6.793	10.542	6.941		PLAC8 family protein
AT1G11390	15.769	12.226	17.398	18.289	17.25	19.255	15.166	13.5	13.818	15.712	15.421	14.796		Protein kinase superfamily protein
AT1G11400	17.324	22.684	17.577	46.994	43.659	40.816	22.948	33.103	24.796	34.974	37.701	35.6	PYM	partner of Y14-MAGO
AT1G11410	5.992	5.454	5.613	8.757	6.667	8.44	8.053	3.739	8.199	10.551	4.879	9.013		S-locus lectin protein kinase family protein
AT1G11420	2.278	1.837	1.998	2.162	2.054	2.316	2.171	1.889	2.104	1.641	1.122	1.473	DUF2	agenet domain protein (DOMAIN OF UNKNOWN FUNCTION 724 2)
AT1G11430	195.367	178.457	200.025	82.117	74.723	82.668	171.912	174.674	177.972	150.12	171.591	146.455	MORF9	plastid developmental protein DAG
AT1G11440	10.774	8.794	10.905	6.315	7.366	7.863	9.133	6.488	9.321	10.897	6.276	9.838		hypothetical protein
AT1G11450	19.46	22.846	21.001	3.523	3.738	3.546	20.748	25.913	21.521	6.526	7.377	6.391	UMAMIT27	nodulin MtN21 /EamA-like transporter family protein
AT1G11460	0.344	0.636	0.797	0	0.093	0.093	0.39	0.168	0.447	0.346	0.201	0.167	UMAMIT26	nodulin MtN21 /EamA-like transporter family protein
AT1G11470	0	0	0	0.119	0	0	0	0	0	0.138	0	0		Pentatricopeptide repeat (PPR) superfamily protein
AT1G11475	64.845	58.681	69.069	96.193	99.229	88.334	158.908	159.185	167.262	175.058	126.45	188.318	NRPB10	RNA polymerases N / 8 kDa subunit
AT1G11480	35.715	40.965	38.067	64.287	62.373	60.512	46.247	43.033	44.044	64.094	62.405	62.482		eukaryotic translation initiation factor-like protein
AT1G11490	0.415	0.381	0.333	0.23	0.16	0.076	0.65	0.297	0.685	0.099	0.116	0.147		zinc finger (C2H2 type) family protein
AT1G11500	0.902	1.017	0.654	0	0.118	0.229	0.13	0.673	0.735	0.297	0.18	0.285		transmembrane protein, putative (DUF1218)
AT1G11510	0	0	0	0.068	0	0.051	0	0	0	0.04	0	0.049		DNA-binding storekeeper protein-related transcriptional regulator
AT1G11520	0	0	0	0	0	0	0	0.109	0	0	0	0		pliceosome associated protein-like protein
AT1G11530	30.317	80.221	24.391	4.264	12.779	3.8	16.516	45.258	17.848	13.942	33.351	12.626	CXXS1	C-terminal cysteine residue is changed to a serine 1
AT1G11540	2.385	2.207	2.402	1.608	2.29	1.62	1.951	2.413	1.777	0.712	2.138	1.109		Sulfite exporter TauE/SafE family protein
AT1G11545	70.434	79.747	71.269	13.727	14.345	16.031	41.855	48.146	47.34	13.645	27.35	14.383	XTH8	xyloglucan endotransglucosylase/hydrolase 8
AT1G11560	0.297	0.289	0.25	0.068	0.227	0.042	0.13	0.079	0.109	0.079	0.064	0.432	OST3A	Oligosaccharyltransferase complex/magnesium transporter family protein
AT1G11570	2.492	4.056	2.343	1.702	1.751	1.238	0.73	1.899	3.157	2.423	2.381	2.415	NTL	NTF2-like protein
AT1G11572	0	0	0	0	0	0	0	0	0	0	0.159	0		Plant thionin family protein
AT1G11580	110.635	85.213	109.871	37.735	45.477	37.593	76.898	86.926	76.603	26.352	38.707	26.155	ATPMEPCRA,PMEPCRA	methylesterase PCR A
AT1G11590	0.024	0	0	0	0	0	0	0	0	0	0.095	0	PME19	Plant invertase/pectin methylesterase inhibitor superfamily
AT1G11591	5.221	7.823	6.802	10.4	11.887	11.426	6.822	6.36	6.75	8.247	8.997	7.825		hypothetical protein
AT1G11593	0	0	0	0	0	0	0	0	0	0	0	0		Plant invertase/pectin methylesterase inhibitor superfamily protein
AT1G11600	6.787	4.01	6.077	2.4	3.292	2.485	5.162	4.391	5.132	4.944	7.176	5.537	CYP77B1	cytochrome P450, family 77, subfamily B, polypeptide 1
AT1G11608	0	0	0	0	0	0	0	0	0	0	0	0		F-box associated ubiquitination effector family protein
AT1G11610	0	0	0	0	0.059	0	0	0	0	0.03	0	0	CYP71A18	cytochrome P450, family 71, subfamily A, polypeptide 18
AT1G11620	0.107	0	0.071	0.068	0.051	0	0	0	0	0	0	0		F-box and associated interaction domains-containing protein
AT1G11630	6.894	6.46	7.302	10.851	11.592	10.297	8.513	8.911	9.172	12.281	10.732	11.516		Tetratricopeptide repeat (TPR)-like superfamily protein
AT1G11650	208.205	236.964	212.893	214.112	222.746	223.616	218.739	252.768	215.792	213.136	239.405	212.009	RBP45B	RNA-binding (RRM/RBD/RNP motifs) family protein
AT1G11655	0.309	1.629	0.844	0.145	0.101	0.492	0.59	1.335	0.248	0.257	0.307	0		hypothetical protein
AT1G11660	30.791	31.651	29.54	27.25	30.686	29.145	37.133	32.698	35.755	32.452	32.113	31.368	HSP70-16	heat shock protein 70 (Hsp 70) family protein
AT1G11670	28.584	26.914	28.743	18.553	15.423	16.074	28.62	26.031	26.206	15.752	17.369	16.101	DTX36	MATE efflux family protein
AT1G11680	99.303	96.26	102.843	117.758	101.444	113.322	97.455	92.831	98.64	107.839	107.208	107.242	CYP51G1	CYTOCHROME P450 51G1
AT1G11684	0	0	0	0	0	0	0	0	0	0	0	0		hypothetical protein
AT1G11690	0.178	0	0.226	0.119	0	0	0.16	0	0.099	0.069	0	0.098		BRANCHLESS TRICHOME-like protein
AT1G11700	15.117	9.545	15.876	8.783	7.812	10.594	14.175	6.083	14.79	15.297	8.446	13.048		senescence regulator (Protein of unknown function, DUF584)
AT1G11710	1.459	1.075	1.641	5.83	4.891	5.267	2.501	2.136	2.571	4.786	3.069	4.958		Pentatricopeptide repeat (PPR) superfamily protein
AT1G11720	28.62	25.423	29.243	20.153	18.984	21.256	24.339	19.326	24.022	34.638	25.709	34.569	ATSS3,SS3	starch synthase 3
AT1G11730	1.827	1.699	1.903	1.03	0.926	0.746	1.851	1.167	1.499	1.681	1.016	1.787	B3GALT1	Galactosyltransferase family protein
AT1G11740	3.216	4.877	3.841	0.638	0.48	0.789	1.2	1.048	1.191	0.297	0.519	0.344		ankyrin repeat family protein
AT1G11750	181.306	178.63	189.12	89.265	96.291	95.247	181.716	168.631	181.764	141.517	154.678	148.968	CLPP6	CLP protease proteolytic subunit 6
AT1G11755	10.359	11.995	11	19.693	19.135	21.477	15.516	17.733	16.627	24.038	19.803	25.37	LEW1	Undecaprenyl pyrophosphate synthetase family protein
AT1G11760	8.947	9.846	8.217	12.11	14.842	13.122	8.483	10.167	9.182	12.993	12.309	11.801	MED32	mediator of RNA polymerase II transcription subunit-like protein
AT1G11765	0	0	0	0	0.084	0	0.16	0.158	0.109	0.069	0	0		Plant self-incompatibility protein S1 family
AT1G11770	0	0	0	0	0	0	0	0.03	0	0	0.042	0		FAD-binding Berberine family protein
AT1G11780	13.017	10.308	11.642	8.153	7.821	8.618	12.775	11.206	13.222	12.686	12.055	13.568		oxidoreductase, 2OG-Fe(II) oxygenase family protein
AT1G11785	1.246	0.532	1.641	1.447	1.103	1.925	0.86	0.94	0.824	2.442	0.889	1.443		transmembrane protein
AT1G11790	29.391	27.942	31.062	21.667	21.442	21.282	20.097	20.364	19.188	15.584	21.486	15.591	ADT1	arogenate dehydratase 1
AT1G11800	12.85	12.111	13.402	18.11	19.876	18.814	17.376	18.248	17.342	19.114	15.633	18.9		endonuclease/exonuclease/phosphatase family protein
AT1G11810	0	0.046	0	0	0.042	0	0.07	0	0.05	0.069	0	0		F-box associated ubiquitination effector family protein
AT1G11820	35.858	30.115	35.843	23.489	24.725	24.285	29.801	33.261	29.333	24.186	27.985	24.044		O-Glycosyl hydrolases family 17 protein
AT1G11840	417.704	300.937	406.092	423.553	465.15	424.907	414.46	289.382	412.863	407.011	382.493	403.911	ATGLX1,GLX1	glyoxalase/bleomycin resistance protein/dioxygenase superfamily protein
AT1G11850	113.826	86.126	91.985	4.647	9.201	5.649	41.615	43.31	37.582	24.572	22.745	29.395		transmembrane protein
AT1G11860	1366.19	1299.28	1359.48	113.179	125.731	110.727	572.898	582.582	569.484	435.231	541.648	452.981		Glycine cleavage T-protein family
AT1G11870	56.029	59.432	56.963	46.884	45.957	47.136	48.688	45.703	47.806	50.053	59.25	47.814	OVA7,SRS	Seryl-tRNA synthetase
AT1G11880	5.28	5.87	5.566	3.438	4.613	4.131	5.472	5.361	5.618	4.212	4.202	4.281		transferases, transferring hexosyl groups
AT1G11890	58.023	52.209	58.414	29.897	31.056	30.799	49.358	49.383	50.248	38.544	39.839	37.583	SEC22	Synaptobrevin family protein
AT1G11900	4.378	3.409	4.638	2.366	1.945	1.747	3.671	2.68	4.556	3.184	1.566	2.7		Tetratricopeptide repeat (TPR)-like superfamily protein
AT1G11905	17.098	18.27	17.874	28.731	30.82	29.459	17.006	21.462	19.823	19.133	30.08	20.156		B-cell receptor-associated protein 31-like protein
AT1G11910	349.453	348.559	344.919	866.032	744.503	862.988	398.755	395.931	399.055	533.983	579.359	543.503	APA1	aspartic proteinase A1
AT1G11915	1.115	0.959	1.237	0.357	0.455	0.238	0.79	1.078	0.814	1.305	0.857	0.795		wall-associated receptor kinase galacturonan-binding protein
AT1G11920	0.036	0.081	0	0.06	0.042	0.076	0	0.04	0	0	0.064	0		Pectin lyase-like superfamily protein
AT1G11925	0	0	0	0	0.37	0.068	0	0	0	0	0	0		Stigma-specific Stig1 family protein
AT1G11930	69.129	72.894	73.16	78.832	74.656	76.459	87.232	85.7	87.721	88.636	85.277	86.987		Putative pyridoxal phosphate-dependent enzyme, YBL036C type
AT1G11940	4.568	5.096	3.841	4.34	5.017	3.842	4.132	4.985	3.802	3.787	3.609	3.868		Core-2/I-branching beta-1,6-N-acetylglucosaminyltransferase family protein
AT1G11950	4.663	5.824	4.662	6.791	8.722	6.743	3.661	5.034	3.901	4.776	7.113	5.577		Transcription factor jumonji (jmjC) domain-containing protein
AT1G11960	7.404	7.014	7.67	4.825	4.428	4.733	5.652	4.757	4.765	3.57	4.996	4.114		ERD (early-responsive to dehydration stress) family protein
AT1G11970	0	0	0	0	0	0	0	0	0	0	0	0		Ubiquitin-like superfamily protein
AT1G11980	0	0	0	0	0	0	0	0	0	0	0	0	RUB3	ubiquitin-related protein 3
AT1G11990	0	0	0	0.043	0	0.025	0	0	0.03	0	0	0		O-fucosyltransferase family protein
AT1G12000	128.196	122.307	128.244	105.435	110.468	104.331	137.99	147.703	134.683	130.789	123.624	133.299	PFP-BETA1	Phosphofructokinase family protein
AT1G12010	0.486	0.243	0.262	0.553	0.455	0.662	0.18	0.356	0.089	0.099	0.286	0.187		2-oxoglutarate (2OG) and Fe(II)-dependent oxygenase superfamily protein
AT1G12020	5.399	9.383	5.435	7.77	8.671	7.21	8.623	10.504	8.358	16.424	14.966	16.023		hypothetical protein
AT1G12030	0.38	4.796	0.499	0.46	0.817	0.441	0.39	0.129	0.278	0.188	1.947	0.324		phosphoenolpyruvate carboxylase, putative (DUF506)
AT1G12040	4.165	11.024	4.65	4.936	1.162	5.064	4.162	9	3.931	0.445	1.408	0.54	LRX1	leucine-rich repeat/extensin 1
AT1G12050	38.575	44.224	38.828	32.91	40.367	31.469	40.695	40.303	42.803	44.466	40.379	43.278		fumarylacetoacetase
AT1G12060	6.051	8.286	4.448	8.944	11.71	9.237	5.172	7.883	5.896	8.612	12.278	6.627	BAG5	BCL-2-associated athanogene 5
AT1G12064	3.69	0.705	2.283	45.828	43.97	45.108	0.21	0.524	0.139	0.742	0.995	1.07		transmembrane protein
AT1G12070	0.036	0.289	0.19	0.732	0.64	0.797	0.04	0.297	0.06	0.079	0	0.059		Immunoglobulin E-set superfamily protein
AT1G12080	82.442	227.72	87.74	7.821	8.082	9.526	69.275	118.783	73.347	16.721	38.918	14.354		Vacuolar calcium-binding protein-like protein
AT1G12090	1553.32	1429.64	1570.21	79.666	156.358	74.991	737.948	629.284	723.096	615.361	804.666	544.74	ELP	extensin-like protein
AT1G12100	2.67	1.583	1.784	0.545	0	0.178	1.25	0.87	1.608	0.623	0	0		Bifunctional inhibitor/lipid-transfer protein/seed storage 2S albumin superfamily protein
AT1G12110	124.897	118.008	123.071	94.865	64.107	99.929	140.261	107.953	136.847	54.236	63.802	55.02	NPF6.3,NRT1.1	nitrate transporter 1.1
AT1G12120	32.417	39.879	31.871	35.752	34.71	36.575	34.553	33.439	37.304	42.163	35.118	41.952		hypothetical protein (DUF863)
AT1G12130	0.107	0.185	0.416	9.336	6.769	9.593	0.13	0.158	0.169	0.574	0.762	0.167		Flavin-binding monooxygenase family protein
AT1G12140	53.371	46.212	51.326	45.369	53.239	43.7	60.872	54.802	60.879	56.708	43.755	54.971	FMO GS-OX5,FMOGS-OX5	flavin-monooxygenase glucosinolate S-oxygenase 5
AT1G12150	0.546	0.774	0.285	0.706	0.539	0.458	0.58	1.019	0.476	0.307	0.54	0.471		weak chloroplast movement under blue light protein (DUF827)
AT1G12160	2.112	2.369	1.772	1.677	1.33	1.629	1.581	2.344	1.558	1.098	1.492	1.139		Flavin-binding monooxygenase family protein
AT1G12170	0.071	0.058	0	0.289	0.202	0.093	0.09	0.188	0	0.168	0.37	0.177		F-box family protein
AT1G12180	0	0	0	0	0	0	0	0	0	0	0	0		14.7 kDa heat shock-like protein
AT1G12190	0	0	0	0	0	0	0	0	0	0	0	0		F-box and associated interaction domains-containing protein
AT1G12200	20.504	29.352	18.837	45.216	50.949	47.611	18.807	19.464	18.761	17.591	21.676	19.106	FMO	Flavin-binding monooxygenase family protein
AT1G12210	2.753	2.277	2.949	12.629	10.548	11.392	4.222	4.54	5.589	5.883	5.567	5.901	RFL1	RPS5-like 1
AT1G12211	0	0.254	0	0.238	0.32	1.976	0.23	0.425	0.238	0.662	0.413	0.599		hypothetical protein
AT1G12220	2.444	3.455	1.998	4.093	3.99	4.054	3.181	4.589	2.928	3.49	5.493	3.986	RPS5	Disease resistance protein (CC-NBS-LRR class) family
AT1G12230	101.522	114.357	106.161	19.242	21.392	17.609	88.192	94.097	87.204	59.358	73.126	58.78		Aldolase superfamily protein
AT1G12240	82.027	95.347	84.113	33.361	16.938	31.46	76.038	79.667	78.38	40.571	56.001	40.695	ATBETAFRUCT4,BFRUCT4	Glycosyl hydrolases family 32 protein
AT1G12244	21.69	22.129	21.917	5.089	6.364	7.524	13.555	14.766	14.701	9.097	12.796	10.908		Polynucleotidyl transferase, ribonuclease H-like superfamily protein
AT1G12250	78.004	91.95	75.527	4.417	6.196	4.648	38.674	45.614	36.331	29.437	36.738	28.197	TL20.3	Pentapeptide repeat-containing protein
AT1G12260	4.829	3.374	4.781	1.413	1.734	1.467	4.272	3.175	4.795	2.245	1.842	2.268	NAC007	NAC 007
AT1G12270	49.8	50.326	51.291	48.45	50.537	48.094	56.14	57.73	56.919	52.12	49.301	54.519	Hop1	stress-inducible protein
AT1G12280	4.236	4.322	4.507	3.617	3.999	3.63	4.081	3.293	4.348	4.222	4.054	4.202	SUMM2	LRR and NB-ARC domains-containing disease resistance protein
AT1G12290	2.195	1.502	2.01	4.391	3.822	4.3	2.431	2.136	2.482	2.937	2.35	3.201		Disease resistance protein (CC-NBS-LRR class) family
AT1G12300	2.824	1.78	2.711	3.004	2.273	3.232	3.301	2.344	3.236	3.5	2.53	3.466		Tetratricopeptide repeat (TPR)-like superfamily protein
AT1G12310	59.494	62.425	57.213	38.263	43.364	37.415	51.199	55.317	46.138	41.985	55.546	37.927	CML13	Calcium-binding EF-hand family protein
AT1G12320	1.958	1.179	1.927	4.042	2.189	4.394	2.161	0.811	2.253	1.819	1.556	1.64		ankyrin repeat/KH domain protein (DUF1442)
AT1G12330	11.64	11.267	11.833	15.353	14.008	15.684	10.664	10.385	11.286	10.007	9.78	9.651		cyclin-dependent kinase-like protein
AT1G12340	15.734	20.858	18.98	20.646	21.855	21.112	18.247	25.616	18.126	19.4	22.491	19.803		Cornichon family protein
AT1G12350	21.453	19.876	21.81	20.467	21.686	20.086	20.818	19.88	22.384	21.15	20.65	22.542	COAB,PPCS1	4-phospho-panto-thenoylcysteine synthetase
AT1G12360	30.21	34.668	29.814	26.467	26.569	29.128	29.241	32.816	28.856	23.939	28.091	24.869	KEU	Sec1/munc18-like (SM) proteins superfamily
AT1G12370	8.247	4.992	9.466	12.323	10.077	13.665	8.513	6.518	8.686	9.552	7.102	10.446	PHR1	photolyase 1
AT1G12380	5.126	3.582	5.221	1.2	1.675	1.035	2.851	2.7	2.68	2.482	3.196	1.954		hypothetical protein
AT1G12390	5.173	5.755	5.815	6.638	6.196	7.38	5.962	8.674	6.72	6.407	8.732	7.776		Cornichon family protein
AT1G12400	10.964	11.082	13.795	15.276	17.233	15.93	23.899	22.738	22.623	26.282	21.941	29.032		Nucleotide excision repair, TFIIH, subunit TTDA
AT1G12410	202.581	206.237	202.047	106.533	110.965	106.952	193.11	167.988	195.493	165.595	176.439	159.385	CLP2,CLPR2	CLP protease proteolytic subunit 2
AT1G12411	0	0	0	0	0	0	0	0	0	0	0	0		hypothetical protein
AT1G12420	4.034	4.253	4.424	9.498	8.09	8.236	4.442	7.21	5.072	6.852	5.345	6.666	ACR8	ACT domain repeat 8
AT1G12430	10.774	12.376	10.394	11.812	12.67	11.468	10.524	10.711	10.939	10.58	10.362	11.114	ARK3	armadillo repeat kinesin 3
AT1G12440	58.699	98.537	58.997	88.38	93.976	83.499	74.227	116.489	76.96	93.788	114.204	88.332	SAP1	A20/AN1-like zinc finger family protein
AT1G12450	5.47	8.078	4.685	2.596	3.14	2.714	4.282	6.547	4.586	3.075	4.382	3.053		SNARE associated Golgi protein family
AT1G12460	10.347	7.014	10.275	5.71	5.22	5.632	9.033	6.587	8.815	6.546	5.578	6.431		Leucine-rich repeat protein kinase family protein
AT1G12470	21.429	22.257	22.31	23.225	23.361	22.936	25.369	26.289	25.045	24.147	21.221	24.486		zinc ion binding protein
AT1G12480	3.916	2.323	4.079	1.336	1.692	0.975	3.211	1.503	2.601	4.301	2.826	4.104	OZS1,SLAC1	C4-dicarboxylate transporter/malic acid transport protein
AT1G12490	0	0	0.143	0.077	0	0	0.05	0	0.129	0.129	0.074	0.059		F-box associated ubiquitination effector family protein
AT1G12500	39.121	34.598	41.741	12.68	14.042	12.087	28.11	30.284	28.807	19.519	18.342	17.181		Nucleotide-sugar transporter family protein
AT1G12520	28.335	30.08	28.838	108.456	82.241	104.713	92.424	113.413	91.175	76.672	88.696	79.319	CCS	copper chaperone for SOD1
AT1G12530	11.272	15.15	12.51	6.885	7.476	7.032	13.765	12.986	12.597	10.373	9.568	9.141		hypothetical protein
AT1G12540	0.036	0	0	0	0	0.051	0.05	0	0	0	0	0	BHLH55	basic helix-loop-helix (bHLH) DNA-binding superfamily protein
AT1G12550	3.097	2.323	2.676	1.472	2.281	1.417	2.691	2.433	2.601	2.709	2.36	2.739	HPR3	D-isomer specific 2-hydroxyacid dehydrogenase family protein
AT1G12560	5.351	10.955	4.828	2.945	0.724	3.138	3.941	8.001	4.05	0.485	0.508	0.461	EXPA7	expansin A7
AT1G12570	0.309	0.15	0.119	0.034	0	0.017	0.2	0.119	0.129	0.069	0	0		Glucose-methanol-choline (GMC) oxidoreductase family protein
AT1G12580	24.313	27.722	27.316	30.944	30.231	31.113	26.019	26.2	26.424	27.054	27.731	27.736	PEPKR1	phosphoenolpyruvate carboxylase-related kinase 1
AT1G12600	1.685	1.849	1.867	2.638	2.77	2.706	1.34	2.057	1.122	1.889	1.662	1.6	UTR4	UDP-N-acetylglucosamine (UAA) transporter family
AT1G12610	0.214	0.104	0.392	0	0	0	0.23	0.574	0.06	0.04	0	0	DDF1,DREB1F	Integrase-type DNA-binding superfamily protein
AT1G12615	0	0	0	0	0	0	0	0	0	0	0	0		pentatricopeptide (PPR) repeat protein
AT1G12620	1.056	1.479	1.011	0.766	0.463	0.526	0.82	0.91	0.893	0.742	0.349	0.53		Pentatricopeptide repeat (PPR) superfamily protein
AT1G12630	1.982	1.329	2.319	0.179	0.311	0.857	1.26	0.762	2.085	1.355	0.37	1.433	ERF027	Integrase-type DNA-binding superfamily protein
AT1G12640	28.454	28.15	30.325	39.148	35.939	38.297	29.111	29.295	29.601	29.842	33.467	30.612	LPLAT1	MBOAT (membrane bound O-acyl transferase) family protein
AT1G12650	29.249	27.688	31.574	48.509	41.327	44.676	55.36	51.38	56.065	72.301	47.957	73.703		rRNA biogenesis RRP36-like protein
AT1G12660	0	0	0	0	0	0	0	0	0	0	0	0		thionin-like protein
AT1G12663	0	0	0	0	0.21	0	0	0	0	0	0	0		thionin-like protein
AT1G12665	0	0	0	0.204	0.278	0.271	0	0	0.169	0	0.201	0.334		thionin-like protein
AT1G12672	0.593	0.913	1.332	2.791	1.305	2.468	0.93	0.603	0.794	1.078	0.497	0.52		thionin-like protein
AT1G12680	10.287	12.122	9.359	13.829	14.977	14.191	10.454	10.563	10.592	13.566	13.527	14.275	PEPKR2	phosphoenolpyruvate carboxylase-related kinase 2
AT1G12700	3.168	2.427	2.866	2.281	2.382	2.57	3.271	2.215	2.611	2.779	2.212	2.523	RPF1	RNA processing FACTOR
AT1G12710	18.32	48.546	17.529	9.829	14.564	9.831	12.224	20.433	11.237	11.213	17.506	12.587	AtPP2-A12,PP2-A12	phloem protein 2-A12
AT1G12730	7.333	13.197	6.434	6.306	6.364	6.09	7.273	11.146	6.909	7.02	9.113	6.706		GPI transamidase subunit PIG-U
AT1G12740	13.408	11.66	13.712	9.898	6.263	9.653	8.683	11.453	10.383	8.138	8.383	7.305	CYP87A2	cytochrome P450, family 87, subfamily A, polypeptide 2
AT1G12750	23.316	31.721	22.119	7.693	14.825	10.467	10.344	18.446	12.17	13.003	22.132	11.742	RBL6	RHOMBOID-like protein 6
AT1G12760	41.553	53.504	43.454	32.986	38.81	34.073	37.474	40.402	38.157	29.021	46.242	31.378		Zinc finger, C3HC4 type (RING finger) family protein
AT1G12770	59.719	70.699	58.711	33.207	35.467	33.259	51.279	56.968	51.717	52.308	58.076	52.752	EMB1586,RH47	P-loop containing nucleoside triphosphate hydrolases superfamily protein
AT1G12775	2.634	1.745	2.485	1.447	1.094	1.247	2.561	2.265	2.501	1.829	1.598	1.983		Pentatricopeptide repeat (PPR) superfamily protein
AT1G12780	32.868	71.681	31.538	131.8	132.895	133.374	30.751	64.099	31.04	39.157	63.304	43.189	UGE1	UDP-D-glucose/UDP-D-galactose 4-epimerase 1
AT1G12790	7.191	8.182	7.135	4.749	5.262	5.217	7.463	8.941	6.949	8.622	9.939	8.817	PTD	DNA ligase-like protein
AT1G12800	194.655	175.048	196.398	57.641	55.849	58.697	108.459	76.195	109.479	104.566	100.222	106.368		Nucleic acid-binding, OB-fold-like protein
AT1G12805	0.095	0.127	0.166	5.353	2.222	6.921	0	0.227	0	0	0.55	0		nucleotide binding protein
AT1G12810	47.688	47.333	45.927	92.593	84.615	94.458	60.742	64.495	59.897	79.935	77.508	74.342		proline-rich family protein
AT1G12820	27.789	28.127	27.875	28.323	29.322	29.535	27.86	25.567	27.06	28.25	30.408	27.971	AFB3	auxin signaling F-box 3
AT1G12830	0	0	0	0	0	0	0	0	0	0	0	0		nucleolin
AT1G12840	101.724	102.639	100.334	83.325	78.259	81.836	84.831	85.067	85.457	67.367	77.519	67.842	DET3,VHA-C	vacuolar ATP synthase subunit C (VATC) / V-ATPase C subunit / vacuolar proton pump C subunit (DET3)
AT1G12845	41.98	26.81	38.935	10.936	11.34	10.891	21.228	13.016	21.114	20.231	21.497	22.414		transmembrane protein
AT1G12850	54.107	47.287	57.023	40.28	45.258	38.993	44.396	40.996	45.493	41.797	42.517	39.704		Phosphoglycerate mutase family protein
AT1G12855	0.107	0.069	0.095	0	0.034	0.034	0.03	0.03	0	0	0	0.079		F-box family protein
AT1G12860	26.792	31.259	27.066	7.464	8.351	9.178	21.978	20.394	22.841	20.073	21.549	21.069	SCRM2	basic helix-loop-helix (bHLH) DNA-binding superfamily protein
AT1G12870	0	0	0.059	0	0	0	0	0	0	0	0	0		F-box and associated interaction domains-containing protein
AT1G12880	5.684	3.952	4.769	6.987	6.373	8.134	5.052	4.431	4.348	4.143	3.398	3.446	NUDT12	nudix hydrolase homolog 12
AT1G12890	0.641	0.624	0.809	6.264	4.925	6.167	0.24	0.633	0.526	0.356	0.381	0.815	ERF088	Integrase-type DNA-binding superfamily protein
AT1G12900	2832.56	2090.26	2771.82	56.109	124.216	53.294	1247.78	903.108	1223.69	913.129	929.02	952.039	GAPA-2	glyceraldehyde 3-phosphate dehydrogenase A subunit 2
AT1G12910	22.912	35.569	22.238	31.548	34.962	31.749	19.407	30.888	19.188	21.061	38.505	20.785	ATAN11,LWD1	Transducin/WD40 repeat-like superfamily protein
AT1G12920	111.786	101.437	110.644	123.171	102.193	116.427	166.841	169.541	160.263	190.433	171.909	194.877	ERF1-2	eukaryotic release factor 1-2
AT1G12930	12.34	12.746	12.796	13.097	13.815	13.487	13.565	13.055	13.629	11.935	12.817	13.608		ARM repeat superfamily protein
AT1G12940	0.036	0.058	0.143	0.349	0.833	0.517	0.03	0.049	0.169	0.109	0.36	0.098	NRT2.5	nitrate transporter2.5
AT1G12950	3.168	3.594	3.056	4.774	5.624	4.988	2.361	3.135	2.025	2.61	3.747	2.788	DTX31,RSH2	root hair specific 2
AT1G12960	0	0	0	0	0	0	0	0	0	0	0	0	RPL27AA	Ribosomal protein L18e/L15 superfamily protein
AT1G12970	6.455	9.025	6.945	5.991	6.415	5.768	6.402	9.673	6.393	6.635	8.52	5.675	PIRL3	plant intracellular ras group-related LRR 3
AT1G12980	0.32	0.046	0.404	0.187	0.042	0.042	0.32	0.277	0.367	0.178	0.191	0.304	ESR1	Integrase-type DNA-binding superfamily protein
AT1G12990	18.166	17.392	17.791	6.238	6.92	5.878	17.276	14.905	15.952	14.535	12.204	12.253		beta-1,4-N-acetylglucosaminyltransferase family protein
AT1G13000	17.905	15.161	17.386	13.6	14.396	13.707	19.007	17.071	20.151	16.711	15.993	17.25		transmembrane protein, putative (DUF707)
AT1G13020	29.249	22.996	29.171	27.446	25.87	28.839	30.001	24.132	29.432	27.41	23.539	25.419	EIF4B2	eukaryotic initiation factor 4B2
AT1G13030	7.736	7.442	7.944	16.331	16.542	16.701	11.234	9.782	11.346	12.667	10.743	12.862	COIL	sphere organelles protein-like protein
AT1G13040	3.31	3.467	3.306	8.23	8.772	8.609	5.932	6.518	5.608	9.404	6.605	8.866		Pentatricopeptide repeat (PPR-like) superfamily protein
AT1G13050	5.067	5.085	4.46	9.412	9.858	10.153	7.443	7.339	6.978	10.373	9.102	9.73		proline-rich receptor-like kinase
AT1G13060	136.074	131.228	135.534	142.413	163.909	142.849	169.091	185.059	163.42	138.818	148.687	133.868	PBE1	20S proteasome beta subunit E1
AT1G13080	30.02	31.675	29.159	40.135	20.28	36.007	31.531	25.824	30.832	28.685	30.049	27.323	CYP71B2	cytochrome P450, family 71, subfamily B, polypeptide 2
AT1G13090	26.104	31.813	26.258	16.51	15.532	16.888	30.651	24.182	31.914	44.526	36.06	48.461	CYP71B28	cytochrome P450, family 71, subfamily B, polypeptide 28
AT1G13100	5.138	7.211	5.78	6.298	5.842	6.387	7.033	6.518	6.303	5.666	6.784	4.988	CYP71B29	cytochrome P450, family 71, subfamily B, polypeptide 29
AT1G13110	58.723	82.959	57.689	32.459	52.144	32.173	63.063	54.872	62.646	50.557	69.041	47.912	CYP71B7	cytochrome P450, family 71 subfamily B, polypeptide 7
AT1G13120	14.417	11.741	13.676	17.463	17.519	17.066	17.036	13.688	16.359	15.168	12.913	15.306	GLE1	nucleoporin GLE1-like protein
AT1G13130	1.341	1.225	1.261	0.153	0.109	0.127	1.391	0.663	1.3	0.04	0.042	0		Cellulase (glycosyl hydrolase family 5) protein
AT1G13140	1.519	0.855	1.201	1.557	1.869	2.256	1.941	1.83	1.191	2.274	1.842	2.081	CYP86C3	cytochrome P450, family 86, subfamily C, polypeptide 3
AT1G13143	0.19	0.358	0.404	0.272	0.328	0	0.53	0	0.328	0	0	0.992		hypothetical protein
AT1G13150	0.558	0.474	0.761	1.455	1.802	1.9	1.04	0.722	0.784	0.771	0.667	0.795	CYP86C4	cytochrome P450, family 86, subfamily C, polypeptide 4
AT1G13160	26.187	19.969	27.126	40.39	36.486	39.527	43.146	32.371	41.91	57.321	38.834	57.278		ARM repeat superfamily protein
AT1G13170	20.029	20.604	20.419	8.476	10.254	8.754	13.855	13.045	14.81	10.936	11.59	10.397	ORP1D	OSBP(oxysterol binding protein)-related protein 1D
AT1G13180	9.73	10.25	9.537	12.17	11.938	12.944	9.163	10.039	8.616	8.177	9.462	7.727	ARP3,DIS1	Actin-like ATPase superfamily protein
AT1G13190	21.761	25.85	20.764	30.85	33.018	32.495	26.18	26.556	24.727	32.799	33.298	32.458		RNA-binding (RRM/RBD/RNP motifs) family protein
AT1G13195	8.852	11.394	8.574	21.174	23.378	19.882	8.423	10.118	9.589	12.963	14.035	12.361		RING/U-box superfamily protein
AT1G13200	0.154	0.173	0.107	0.17	0.084	0.076	0.08	0.079	0.099	0.069	0	0.147		F-box and associated interaction domains-containing protein
AT1G13210	12.72	17.6	13.355	11.608	15.137	10.984	10.844	12.808	11.237	7.93	16.331	8.326	ACA.l,ALA11	autoinhibited Ca2+/ATPase II
AT1G13220	9.326	9.684	8.943	14.059	12.99	13.563	13.905	14.944	14.83	17.808	15.485	17.034	LINC2	nuclear matrix constituent protein-like protein
AT1G13230	0.309	0.37	0.428	8.502	4.959	6.48	0.67	0.742	0.705	0.84	0.466	0.835	PII-2	Leucine-rich repeat (LRR) family protein
AT1G13245	38.717	81.238	40.612	28.825	31.292	26.252	78.719	58.116	73.466	86.471	78.122	80.802	RTFL17	ROTUNDIFOLIA like 17
AT1G13250	25.808	29.93	25.842	3.557	5.06	3.274	15.696	14.964	15.446	9.987	11.621	10.073	GATL3	galacturonosyltransferase-like 3
AT1G13260	54.261	54.393	54.097	9.719	15.852	11.621	30.781	37.92	32.321	14.001	17.358	13.294	RAV1	related to ABI3/VP1 1
AT1G13270	42.692	94.666	43.501	58.67	66.936	57.849	42.035	76.403	40.46	56.035	100.677	56.767	MAP1B,MAP1C	methionine aminopeptidase 1B
AT1G13280	40.153	37.233	39.862	39.854	42.194	39.934	29.441	26.16	28.42	28.052	35.986	25.458	AOC4	allene oxide cyclase 4
AT1G13290	0	0	0	0	0	0	0	0	0	0	0	0	DOT5,WIP6	C2H2-like zinc finger protein
AT1G13300	10.311	18.975	9.989	1.753	2.155	2.121	13.425	18	14.562	3.411	8.997	3.053	HRS1	myb-like transcription factor family protein
AT1G13310	0.024	0	0	0.051	0.034	0.034	0.13	0.03	0.04	0.079	0.148	0.079		Endosomal targeting BRO1-like domain-containing protein
AT1G13320	60.526	58.946	55.786	50.032	48.188	51.852	55.56	56.988	54.546	48.699	52.942	49.365	PP2AA3	protein phosphatase 2A subunit A3
AT1G13330	4.165	3.49	3.984	7.549	11.289	8.075	9.573	8.624	12.418	10.452	7.282	9.141	AHP2,HOP2	Tat-binding protein 1(Tbp-1)-interacting protein (TBPIP)
AT1G13340	1.744	2.334	2.628	19.565	9.37	19.009	4.252	2.463	3.981	4.4	6.276	3.446		Regulator of Vps4 activity in the MVB pathway protein
AT1G13350	16.73	17.392	17.232	15.889	17.376	16.286	15.626	16.932	16.27	12.34	14.003	13.068		Protein kinase superfamily protein
AT1G13360	88.185	59.802	85.373	155.425	115.536	154.24	120.354	80.597	117.639	192.461	159.007	186.247		hypothetical protein
AT1G13370	1.412	0.566	1.344	2.077	2.121	1.298	1.881	1.088	1.707	2.65	1.725	2.091		Histone superfamily protein
AT1G13380	34.007	37.302	35.379	38.492	42.152	37.932	30.301	35.318	29.224	31.375	40.432	31.074		sodium/hydrogen exchanger (DUF1218)
AT1G13390	17.122	13.751	19.265	41.811	40.544	41.622	19.837	16.339	19.238	32.838	27.053	32.389		translocase subunit seca
AT1G13400	0.403	0.116	0.285	0.298	0.488	0.254	0.15	0.049	0.377	0.396	0.402	0.815	JGL,NUB	C2H2 and C2HC zinc fingers superfamily protein
AT1G13410	2.005	2.092	1.534	5.242	5.388	5.25	3.141	3.383	3.286	4.113	3.673	4.084		Tetratricopeptide repeat (TPR)-like superfamily protein
AT1G13420	3.394	9.037	3.187	1.421	0.716	0.84	4.352	4.678	3.653	0.405	0.561	0.452	SOT8,ST4B	sulfotransferase 4B
AT1G13430	3.975	4.368	3.496	2.579	2.551	3.232	6.282	6.498	5.092	3.263	5.155	3.191	ST4C,STO9	sulfotransferase 4C
AT1G13440	1658.83	1399.81	1634.66	1593.23	1376.66	1554.97	1559.95	1253.69	1535.06	1712.45	1727.4	1718.36	GAPC2	glyceraldehyde-3-phosphate dehydrogenase C2
AT1G13450	13.812	20.893	13.866	23.625	20.76	20.442	16.426	23.124	17.391	19.173	21.846	17.751	GT-1	Homeodomain-like superfamily protein
AT1G13460	15.959	12.862	14.627	10.195	10.961	11.163	17.406	10.761	15.575	11.747	8.88	10.868	B'THETA	Protein phosphatase 2A regulatory B subunit family protein
AT1G13470	0.19	0.116	0.202	0	0.185	0.034	0.42	0.376	0.586	0.059	2.297	0.088		hypothetical protein (DUF1262)
AT1G13480	0.676	0.231	0.987	0.57	0.328	0.594	0.17	0.336	0.268	0.119	0.212	0.255		hypothetical protein (DUF1262)
AT1G13485	0	0	0	0	0	0	0	0	0	0	0	0		hypothetical protein
AT1G13490	0.059	0.104	0	0.34	0.345	0.161	0.04	0.109	0	0.059	0.106	0.226		hypothetical protein (DUF1262)
AT1G13500	1.459	1.028	0.761	3.6	3.974	2.859	0.8	1.296	0.506	1.147	1.101	1.61		hypothetical protein (DUF1262)
AT1G13510	2.587	2.392	2.592	3.166	4.908	3.673	2.151	1.632	2.085	1.582	1.884	1.718		hypothetical protein (DUF1262)
AT1G13520	0.629	0.52	1.201	15.268	13.091	13.648	1.08	0.554	1.161	4.143	5.525	3.299		hypothetical protein (DUF1262)
AT1G13530	2.385	2.924	2.521	1.787	1.844	1.188	2.111	2.839	1.876	1.196	1.662	1.257		hypothetical protein (DUF1262)
AT1G13540	1.483	1.826	1.903	0.689	0.842	0.865	1.471	1.395	0.933	0.662	1.439	0.962		hypothetical protein (DUF1262)
AT1G13550	0.558	0.566	0.285	0.545	0.791	0.56	0.4	0.346	0.715	0.514	0.741	0.147		hypothetical protein (DUF1262)
AT1G13560	67.266	62.205	63.754	66.526	70.59	68.613	73.267	81.398	72.652	84.899	81.721	85.22	AAPT1	aminoalcoholphosphotransferase 1
AT1G13570	10.976	14.237	11.416	12.714	12.451	12.884	9.864	12.877	10.949	9.542	11.748	9.258		F-box/RNI-like superfamily protein
AT1G13580	16.469	14.722	14.485	12.391	12.468	12.749	14.065	13.134	13.172	8.84	10.521	7.815	LAG13	LAG1 longevity assurance-like protein
AT1G13590	11.106	9.846	10.489	51.666	44.138	50.053	12.074	11.186	11.277	14.496	18.163	14.167	PSK1	phytosulfokine 1 precursor
AT1G13600	3.322	2.08	3.175	0.349	0.295	0.229	5.252	1.731	3.891	1.582	0.349	0.933	AtbZIP58,bZIP58	basic leucine-zipper 58
AT1G13605	0	0	0	0	0	0	0	0	0	0	0	0		defensin-like protein
AT1G13607	0	0	0	0	0	0	0	0	0	0	0	0		Defensin-like (DEFL) family protein
AT1G13608	0.225	0	0.143	0	0.101	0	0.1	0.099	0	0	0.307	0		Defensin-like (DEFL) family protein
AT1G13609	3.073	8.517	3.08	0	0.842	0.492	0.72	1.691	0	0.277	9.526	0		Defensin-like (DEFL) family protein
AT1G13610	0.546	0.347	0.606	0.638	0.295	0.424	0.58	0.168	0.496	0.633	0.159	0.677		alpha/beta-Hydrolases superfamily protein
AT1G13620	1.056	0.462	0.725	0.511	0	0.254	0.84	0.495	0.695	0.099	0.265	0.137	RGF2	root meristem growth factor-like protein
AT1G13630	1.91	1.849	2.26	4.111	4.984	5.921	2.591	2.581	2.75	3.332	3.26	3.014		Tetratricopeptide repeat (TPR)-like superfamily protein
AT1G13635	2.812	2.103	2.438	0.383	0.404	0.416	2.611	1.315	2.253	0.87	0.868	0.776		DNA glycosylase superfamily protein
AT1G13640	27.932	58.6	27.031	56.177	43.827	53.183	25.289	60.094	23.258	31.859	67.009	32.772	PI4KG6	Phosphatidylinositol 3- and 4-kinase family protein
AT1G13650	16.73	4.472	16.078	0.774	1.128	0.78	35.973	4.757	33.661	9.285	3.239	8.375		hypothetical protein
AT1G13670	13.254	17.438	13.664	18.11	11.163	16.209	13.455	10.009	13.748	5.211	13.463	6.627		hypothetical protein
AT1G13680	0.036	0	0.107	0	0	0.076	0.04	0.148	0.05	0.069	0	0.049		PLC-like phosphodiesterases superfamily protein
AT1G13690	31.551	38.446	37.222	29.191	28.168	29.764	41.625	43.191	40.401	40.047	37.458	40.892	ATE1	ATPase E1
AT1G13700	9.706	28.115	8.408	3.328	4.378	2.468	7.033	12.768	6.78	4.153	8.69	4.251	PGL1	6-phosphogluconolactonase 1
AT1G13710	10.596	7.789	10.477	6.323	9.302	5.844	9.623	10.375	8.864	12.667	9.674	11.88	CYP78A5	cytochrome P450, family 78, subfamily A, polypeptide 5
AT1G13730	48.15	32.333	49.233	33.25	32.058	30.706	57.911	41.609	58.179	56.391	34.113	59.497		Nuclear transport factor 2 (NTF2) family protein with RNA binding (RRM-RBD-RNP motifs) domain-containing protein
AT1G13740	8.579	5.813	9.668	12.536	12.131	13.232	10.804	13.085	12.249	15.722	9.621	13.814	AFP2	ABI five binding protein 2
AT1G13750	4.39	3.998	4.531	1.643	1.692	1.841	2.151	2.443	2.591	1.404	1.82	1.335	PAP1	Purple acid phosphatases superfamily protein
AT1G13755	0	0	0	0	0.118	0	0	0	0	0	0	0		Defensin-like (DEFL) family protein
AT1G13760	0	0	0	0	0	0	0	0	0.149	0	0	0		hypothetical protein
AT1G13770	12.055	10.516	12.475	8.927	11.938	9.475	10.404	11.384	10.999	10.63	9.843	10.986	RUS3	root UVB sensitive protein (Protein of unknown function, DUF647)
AT1G13780	4.212	3.813	4.198	2.681	3.654	2.918	3.751	4.48	4.517	4.38	3.535	4.506		F-box/RNI-like/FBD-like domains-containing protein
AT1G13790	1.887	2.196	1.915	1.038	1.574	1.111	1.02	1.286	1.31	0.672	1.185	0.648	FDM4	XH/XS domain-containing protein
AT1G13800	2.219	2.092	1.927	4.519	3.982	4.555	3.071	2.947	2.879	3.075	2.551	3.014	FAC19	Tetratricopeptide repeat (TPR)-like superfamily protein
AT1G13805	0	0	0	0	0	0	0	0	0	0	0	0		hypothetical protein
AT1G13810	7.452	8.771	5.91	35.267	30.147	33.021	14.505	15.706	14.661	27.934	22.576	24.565		Restriction endonuclease, type II-like superfamily protein
AT1G13820	70.98	60.68	70.045	23.165	23.926	20.985	45.086	34.24	43.687	49.203	44.337	48.913		alpha/beta-Hydrolases superfamily protein
AT1G13825	0	0.185	0.238	0.136	0.345	0.356	0	0	0	0	0	0.108		hypothetical protein
AT1G13830	4.022	3.767	4.222	5.464	5.767	5.454	4.372	4.451	4.616	2.64	3.218	3.004		Carbohydrate-binding X8 domain superfamily protein
AT1G13860	13.622	11.706	13.069	9.693	11.129	10.543	11.714	10.029	12.984	9.324	9.843	10.8	QUL1	QUASIMODO2 LIKE 1
AT1G13870	22.77	17.068	23.546	16.834	17.906	18.5	26.43	23.865	29.502	22.12	19.761	23.524	DRL1,KTI12	KTI12-like, chromatin associated protein
AT1G13880	20.278	19.264	18.528	19.395	20.205	20.705	20.357	17.377	17.57	19.845	19.401	21.334		ELM2 domain-containing protein
AT1G13890	0.036	0.058	0	0	0	0	0	0	0	0	0	0	SNAP30	soluble N-ethylmaleimide-sensitive factor adaptor protein 30
AT1G13900	17.561	16.952	17.422	17.08	17.09	17.134	15.256	16.21	15.823	14.891	16.511	14.413	PAP2	Purple acid phosphatases superfamily protein
AT1G13910	7.547	4.853	6.921	3.115	4.773	3.24	6.502	4.609	7.008	7.011	4.001	7.079		Leucine-rich repeat (LRR) family protein
AT1G13920	6.846	8.332	6.267	2.289	4.226	2.443	5.692	5.41	6.006	3.56	3.99	3.701		Remorin family protein
AT1G13930	745.134	1293.9	772.761	112.652	274.512	111.193	738.878	903.554	740.051	872.351	1331.93	800.822		oleosin-B3-like protein
AT1G13940	9.148	8.39	8.8	11.625	13.082	11.672	10.764	8.318	10.909	12.133	9.547	11.811		T-box transcription factor, putative (DUF863)
AT1G13950	13.954	12.919	15.65	11.897	10.86	12.011	10.544	14.044	11.932	6.773	11.029	6.774	ELF5A-1	eukaryotic elongation factor 5A-1
AT1G13960	13.74	16.109	14.378	30.884	29.861	30.027	16.156	13.945	15.872	21.259	18.268	20.961	WRKY4	WRKY DNA-binding protein 4
AT1G13970	4.402	5.339	3.651	4.928	4.479	4.818	4.322	3.709	4.526	4.39	2.932	4.222		beta-hexosaminidase (DUF1336)
AT1G13980	16.446	17.738	15.852	18.91	18.554	18.627	15.276	15.686	14.324	16.266	17.4	16.416	GN	sec7 domain-containing protein
AT1G13990	11.759	16.317	12.689	55.471	62.962	56.661	20.497	19.494	20.736	46.681	42.273	44.485		plant/protein
AT1G14000	59.897	59.339	57.011	56.815	54.645	56.754	62.083	58.59	60.691	54.068	56.943	51.485	VIK	VH1-interacting kinase
AT1G14010	44.698	46.882	41.979	27.786	26.99	30.544	44.896	44.348	40.063	26.055	32.07	24.182		emp24/gp25L/p24 family/GOLD family protein
AT1G14020	17.359	12.954	18.1	8.272	7.223	8.542	14.495	12.838	12.716	8.533	9.409	8.64		O-fucosyltransferase family protein
AT1G14030	49.23	58.9	49.971	6.17	9.85	7.252	32.382	33.093	31.973	28.003	33.34	28.59	LSMT-L	Rubisco methyltransferase family protein
AT1G14040	4.2	6.506	4.15	6.536	8.68	7.108	6.382	8.239	6.254	4.964	6.224	5.233	PHO1;H3	EXS (ERD1/XPR1/SYG1) family protein
AT1G14048	0	0	0	0	0	0	0	0	0	0	0	0		GCK domain-containing protein
AT1G14060	17.692	14.641	17.053	66.934	66.793	63.447	42.305	41.589	40.838	64.697	47.375	59.575		GCK domain-containing protein
AT1G14080	5.411	5.489	5.589	4.162	2.879	3.274	5.612	6.31	6.065	2.324	2.71	2.533	FUT6	fucosyltransferase 6
AT1G14100	0.7	0.601	0.749	0.264	0.379	0.857	0.81	0.297	0.645	0.613	0.423	0.795	FUT8	fucosyltransferase 8
AT1G14110	0.676	0.601	0.321	1.2	1.137	1.001	1.16	1.098	1.419	0.712	0.783	1.07	FUT9	fucosyltransferase 9
AT1G14120	21.773	12.353	23.178	36.178	24.464	32.529	12.805	5.005	13.311	3.659	3.472	3.476		2-oxoglutarate (2OG) and Fe(II)-dependent oxygenase superfamily protein
AT1G14130	8.318	7.558	9.002	16.102	14.951	14.479	9.784	8.605	9.271	10.293	10.119	9.023		2-oxoglutarate (2OG) and Fe(II)-dependent oxygenase superfamily protein
AT1G14140	16.422	18.917	16.542	11.004	10.877	11.239	13.865	15.014	15.863	12.192	15.22	11.428	PUMP3,UCP3	Mitochondrial substrate carrier family protein
AT1G14150	98.057	158.535	106.375	4.766	9.462	5.191	49.128	63.239	53.355	66.052	60.965	60.92	PnsL2	PsbQ-like 2
AT1G14160	11.521	14.93	11.856	0.528	0.53	0.305	16.816	14.153	14.324	1.177	1.09	1.208		Uncharacterized protein family (UPF0497)
AT1G14170	16.79	22.384	16.482	10.272	12.805	8.754	13.965	19.939	13.54	7.297	15.368	7.57		RNA-binding KH domain-containing protein
AT1G14180	5.612	5.489	5.887	1.923	2.374	1.9	5.732	5.361	5.37	4.034	4.371	4.565		RING/U-box superfamily protein
AT1G14185	1.376	2.508	1.237	0.034	0	0.025	1.29	1.385	1.568	0.089	0.191	0.029		Glucose-methanol-choline (GMC) oxidoreductase family protein
AT1G14190	2.065	2.658	2.462	0.349	0.303	0.373	2.011	1.711	2.243	1.107	0.572	0.776		Glucose-methanol-choline (GMC) oxidoreductase family protein
AT1G14200	3.168	24.995	2.664	20.101	29.6	19.458	6.983	40.689	6.571	8.494	52.477	9.573		RING/U-box superfamily protein
AT1G14205	5.862	13.509	4.008	4.996	5.118	4.08	8.313	15.508	7.226	6.585	11.188	8.139		Ribosomal L18p/L5e family protein
AT1G14210	52.659	57.906	53.895	34.62	41.419	37.296	53.529	73.505	54.635	34.727	48.899	36.876		Ribonuclease T2 family protein
AT1G14220	3.026	3.49	1.974	0.17	0.118	0	1.781	3.145	2.214	0.099	0.085	0		Ribonuclease T2 family protein
AT1G14230	15.817	14.479	15.947	13.285	17.325	14.411	15.546	13.362	16.468	13.102	12.384	14.207	APY4	GDA1/CD39 nucleoside phosphatase family protein
AT1G14240	5.233	5.408	5.601	2.97	3.485	4.173	4.382	3.333	3.474	1.859	1.842	2.288	APY3	GDA1/CD39 nucleoside phosphatase family protein
AT1G14250	0.819	1.572	0.773	0.043	0.025	0.025	0.44	0.099	0.496	0.178	0.318	0.128	APY5	GDA1/CD39 nucleoside phosphatase family protein
AT1G14260	1.258	1.156	1.498	0.332	0.732	0.517	1.1	0.969	1.161	0.583	0.392	0.363		RING/FYVE/PHD zinc finger superfamily protein
AT1G14270	58.972	58.889	58.545	20.136	19.228	21.494	45.537	44.319	45.632	36.872	42.781	36.601		CAAX amino terminal protease family protein
AT1G14280	18.463	15.6	20.074	1.728	1.642	2.367	15.786	9.139	14.89	7.07	6.34	6.902	PKS2	phytochrome kinase substrate 2
AT1G14290	31.681	34.24	33.012	7.685	7.753	8.771	20.958	24.627	22.106	11.371	16.416	11.399	SBH2	sphingoid base hydroxylase 2
AT1G14300	15.046	13.717	13.997	42.688	36.983	44.074	22.648	27.545	21.203	29.387	30.557	31.074		ARM repeat superfamily protein
AT1G14310	16.6	15.392	16.554	6.647	8.107	6.311	13.275	11.107	13.917	9.641	9.166	10.623		Haloacid dehalogenase-like hydrolase (HAD) superfamily protein
AT1G14315	0.071	0.104	0	0.136	0	0.178	0.09	0.178	0	0.079	0	0		F-box and associated interaction domains-containing protein
AT1G14320	1151.24	943.096	1132.94	920.72	862.514	925.9	1273.57	1404.53	1246.12	1263.17	1349.15	1270.09	RPL10A,SAC52	Ribosomal protein L16p/L10e family protein
AT1G14330	9.742	10.065	8.943	15.404	12.83	16.243	8.733	9.426	8.974	7.495	10.351	8.227		Galactose oxidase/kelch repeat superfamily protein
AT1G14340	22.189	20.731	20.324	23.106	20.314	21.01	22.798	17.387	23.615	18.955	16.892	19.822		RNA-binding (RRM/RBD/RNP motifs) family protein
AT1G14345	184.688	186.015	180.653	20.799	20.036	19.009	96.055	89.913	97.617	93.412	89.818	89.756		NAD(P)-linked oxidoreductase superfamily protein
AT1G14350	14.156	10.458	14.294	2.008	3.443	1.917	11.004	6.795	9.927	5.211	4.149	5.017	FLP,MYB124	Duplicated homeodomain-like superfamily protein
AT1G14360	19.697	26.671	20.276	26.101	24.296	24.819	28.36	35.269	28.36	13.161	24.936	13.097	UTR3	UDP-galactose transporter 3
AT1G14370	7.914	6.379	8.574	17.114	19.607	17.779	9.684	7.091	9.559	6.922	10.457	7.452	APK2A,PBL2	protein kinase 2A
AT1G14380	21.299	25.596	20.478	10.808	13.992	10.484	21.358	20.542	20.339	15.91	16.003	15.944	IQD28	IQ-domain 28
AT1G14390	3.097	3.213	3.33	2.732	2.197	2.825	3.031	2.71	2.799	1.701	1.609	1.836		Leucine-rich repeat protein kinase family protein
AT1G14400	161.906	181.057	173.209	138.302	152.207	137.929	148.204	163.191	149.672	145.324	161.78	144.354	UBC1	ubiquitin carrier protein 1
AT1G14410	35.454	27.434	32.287	23.889	26.46	24.658	42.816	41.411	43.021	37.911	41.501	38.948	WHY1	ssDNA-binding transcriptional regulator
AT1G14420	0.131	0.104	0.036	0	0	0.025	0	0.119	0.03	0.02	0	0	AT59	Pectate lyase family protein
AT1G14430	2.278	3.132	2.462	0.928	0.716	0.874	1.29	1.948	1.658	1.157	1.439	1.335		glyoxal oxidase-related protein
AT1G14440	19.187	14.815	18.849	4.366	7.93	5.446	18.147	13.471	19.118	24.661	16.564	23.779	HB31,ZHD4	homeobox protein 31
AT1G14450	152.757	134.868	148.199	193.628	186.1	202.165	192.62	168.245	195.046	191.314	182.197	186.06		NADH dehydrogenase (ubiquinone)s
AT1G14453	0	0.705	1.058	0	0.867	1.467	1.411	2.295	0	2.096	0	0		hypothetical protein
AT1G14455	0.522	0.485	0.63	0.34	0.699	0.56	1.33	0.435	0.854	0.87	1.725	0.972		hypothetical protein
AT1G14460	8.757	7.303	9.24	6.715	6.432	6.659	7.783	5.994	7.822	7.109	5.43	7.206		AAA-type ATPase family protein
AT1G14470	1.827	1.664	1.867	3.642	3.67	3.554	2.261	3.452	2.085	3.125	2.879	2.7	PCMP-A4	Pentatricopeptide repeat (PPR) superfamily protein
AT1G14480	2.278	2.854	2.474	5.115	5.287	4.224	3.201	4.777	3.206	3.807	4.879	4.232		Ankyrin repeat family protein
AT1G14490	1.91	1.306	1.284	3.668	3.191	3.995	2.561	1.958	2.76	5.29	3.546	3.829		Putative AT-hook DNA-binding family protein
AT1G14500	0.225	0.358	0.155	0.111	0	0.068	0.04	0.099	0.139	0.119	0.106	0.137		Ankyrin repeat family protein
AT1G14510	35.846	39.417	35.391	57.581	59.789	55.041	45.146	51.766	43.419	55.857	56.89	58.348	AL7	alfin-like 7
AT1G14520	3.216	2.589	4.471	15.285	11.315	17.032	4.021	2.69	4.884	2.146	2.72	3.161	MIOX1	myo-inositol oxygenase 1
AT1G14530	4.331	5.397	4.769	4.851	4.487	5.446	3.681	5.568	3.196	2.828	3.969	2.229	THH1	tobamovirus multiplication-like protein (DUF1084)
AT1G14540	7.677	4.368	7.801	11.957	10.481	12.961	6.582	4.826	5.847	4.469	7.981	4.86	PER4	Peroxidase superfamily protein
AT1G14550	2.86	1.525	1.974	1.838	1.137	1.612	2.931	0.86	2.75	0.069	0.127	0.314	PER5	Peroxidase superfamily protein
AT1G14560	12.945	10.562	13.688	14.221	12.998	14.598	14.875	13.174	15.565	13.972	9.695	14.756		Mitochondrial substrate carrier family protein
AT1G14570	56.029	57.999	53.443	70.372	71.844	71.988	53.84	58.986	51.846	60.238	56.89	60.41	PUX7	UBX domain-containing protein
AT1G14580	57.251	28.416	58.033	30.195	32.327	27.236	41.885	35.566	42.485	43.062	35.669	43.022		C2H2-like zinc finger protein
AT1G14590	9.148	8.702	9.145	11.829	10.582	11.188	11.044	10.583	10.85	11.767	12.849	12.695		Nucleotide-diphospho-sugar transferase family protein
AT1G14600	5.838	6.09	6.338	4.289	3.426	3.69	6.002	3.729	5.966	6.279	5.419	4.497		Homeodomain-like superfamily protein
AT1G14610	66.305	65.267	67.476	118.328	103.902	118.488	137.99	132.56	134.107	159.168	120.025	162.615	TWN2	valyl-tRNA synthetase / valine-tRNA ligase (VALRS)
AT1G14620	37.471	35.719	33.643	86.065	77.409	80.997	53.369	56.256	52.382	74.536	77.455	79.516	DECOY	decoy
AT1G14630	3.975	4.414	3.746	1.566	2.18	1.171	2.831	3.887	4.447	2.383	2.519	3.004		XRI1-like protein
AT1G14640	2.136	2.531	1.938	3.523	5.026	3.673	3.331	3.897	2.918	3.856	3.609	3.76		SWAP (Suppressor-of-White-APricot)/surp domain-containing protein
AT1G14642	0	0	0	0	0	0	0	0	0	0	0	0		hypothetical protein
AT1G14650	32.951	35.199	32.917	53.624	54.03	52.912	40.965	39.611	39.607	54.483	47.227	54.274		SWAP (Suppressor-of-White-APricot)/surp domain-containing protein / ubiquitin family protein
AT1G14660	3.216	3.062	3.389	3.838	4.799	3.919	3.681	3.847	4.199	3.5	3.398	3.171	NHX8	Na+/H+ exchanger 8
AT1G14670	111.43	114.923	112.119	65.258	65.067	63.803	92.153	101.139	92.287	59.773	78.979	59.595	TMN2	Endomembrane protein 70 protein family
AT1G14680	2.599	2.08	2.688	1.966	1.886	1.951	2.761	3.106	2.799	2.69	2.212	3.368		early endosome antigen
AT1G14685	48.483	68.538	47.069	28.28	40.401	29.06	42.375	55.841	42.644	48.629	59.071	50.356	BPC2	basic pentacysteine 2
AT1G14686	0.285	0.173	0.285	0.06	0.042	0	0.24	0.119	0.258	0.109	0.191	0.098		ENTH/ANTH/VHS superfamily protein
AT1G14687	3.5	2.797	3.687	4	3.165	4.792	2.691	4.352	2.541	4.4	7.515	5.321	HB32,ZHD14	homeobox protein 32
AT1G14688	0	0	0	0.434	0.202	0.78	0	0.089	0.248	0.079	0.296	0.118		E3 ubiquitin ligase
AT1G14690	14.144	16.744	13.973	16.621	19.792	17.558	17.746	15.943	18.523	16.701	15.21	16.092	MAP65-7	microtubule-associated protein 65-7
AT1G14700	62.532	68.006	61.161	10.085	11.289	10.365	27.44	22.768	29.373	23.998	24.323	25.576	PAP3	purple acid phosphatase 3
AT1G14710	50.583	54.625	53.098	40.373	38.793	40.307	60.272	58.373	59.013	54.503	50.529	52.124		hydroxyproline-rich glycoprotein family protein
AT1G14720	63.125	70.849	60.816	26.714	35.602	24.692	89.913	85.166	90.371	60.95	66.49	60.479	XTH28	xyloglucan endotransglucosylase/hydrolase 28
AT1G14730	14.001	11.718	13.545	1.966	2.18	2.434	16.006	6.913	16.111	3.659	4.456	3.485	CYB561C	Cytochrome b561/ferric reductase transmembrane protein family
AT1G14740	32.025	47.945	32.275	47.675	48.659	46.805	34.803	43.607	34.534	39.631	61.113	38.28	OBE3,TTA1	class I heat shock protein, putative (DUF1423)
AT1G14750	1.246	0.878	1.915	0.766	1.743	0.984	1.13	1.207	0.864	0.494	0.91	0.589	SDS	Cyclin family protein
AT1G14755	0	0	0	0	0	0	0.11	0	0.149	0.099	0	0		S locus-related glycoprotein 1 (SLR1) binding pollen coat protein family
AT1G14760	0.866	1.398	0.678	0.723	0.657	0.322	0.62	1.385	1.419	1.088	0.953	1.581	KNATM	KNOX meinox protein
AT1G14770	5.173	4.726	5.613	12.017	10.372	10.781	5.832	5.608	6.413	4.944	4.678	5.086		RING/FYVE/PHD zinc finger superfamily protein
AT1G14780	4.07	4.241	4.21	4.264	4.95	4.334	3.381	3.61	3.365	2.492	4.191	2.7		MAC/Perforin domain-containing protein
AT1G14790	1.815	1.826	2.057	3.047	3.207	3.223	1.971	1.81	2.075	2.284	2.318	2.366	RDR1	RNA-dependent RNA polymerase 1
AT1G14800	0.071	0.046	0.059	0	0	0	0.09	0.089	0	0	0	0		Nucleic acid-binding, OB-fold-like protein
AT1G14810	182.136	150.538	179.618	140.642	128.425	132.959	265.216	271.035	263.181	269.182	251.195	264.329		semialdehyde dehydrogenase family protein
AT1G14820	18.89	24.279	21.132	15.353	15.861	15.48	18.517	17.654	19.128	21.21	23.052	19.587		Sec14p-like phosphatidylinositol transfer family protein
AT1G14830	60.123	61.743	60.519	47.743	48.381	46.16	59.101	54.624	57.633	41.925	46.56	41.618	DL1C,DRP1C	DYNAMIN-like 1C
AT1G14840	18.226	19.16	17.731	8.953	11.331	9.771	19.057	14.796	18.662	12.904	11.431	11.654	MAP70-4,MAP70.4	microtubule-associated proteins 70-4
AT1G14850	14.203	14.572	14.152	27.923	26.417	27.465	16.696	19.118	16.825	19.44	20.057	18.752	NUP155	nucleoporin 155
AT1G14860	7.226	12.619	8.217	10.255	9.799	10.569	9.754	14.212	9.629	5.399	8.467	4.683	NUDT18	nudix hydrolase homolog 18
AT1G14870	77.126	76.072	76.93	149.059	172.21	144.901	76.958	91.11	78.866	69.622	124.629	67.391	PCR2	PLANT CADMIUM RESISTANCE 2
AT1G14880	0.047	0.196	0	0	0	0	0.06	0.227	0	0	0	0	PCR1	PLANT CADMIUM RESISTANCE 1
AT1G14890	9.801	23.042	12.475	18.612	23.833	17.27	7.293	13.085	7.504	10.877	18.925	10.338		Plant invertase/pectin methylesterase inhibitor superfamily protein
AT1G14900	25.487	32.587	25.271	19.097	21.661	18.754	19.857	25.537	21.769	16.464	32.038	15.453	HMGA	high mobility group A
AT1G14910	30.127	32.056	29.742	25.225	30.644	24.878	29.331	27.446	29.839	25.472	29.17	26.391		ENTH/ANTH/VHS superfamily protein
AT1G14920	28.572	37.545	27.055	18.493	20.541	18.228	26.39	27.169	26.861	16.078	25.476	15.326	GAI	GRAS family transcription factor family protein
AT1G14930	0.309	1.479	0.226	0.238	1.322	0.238	0.16	1.306	0.308	0.069	1.471	0.098		Polyketide cyclase/dehydrase and lipid transport superfamily protein
AT1G14940	0	0.092	0	0.511	0.615	0.17	0	0.247	0	0.069	0	0		Polyketide cyclase/dehydrase and lipid transport superfamily protein
AT1G14950	0.154	1.167	0.19	1.591	3.654	2.07	0.13	1.543	0.169	0.574	2.456	0.412		Polyketide cyclase/dehydrase and lipid transport superfamily protein
AT1G14960	2.765	5.477	4.305	0.323	0.455	0.585	3.371	4.698	3.693	0.682	0.889	0.727		Polyketide cyclase/dehydrase and lipid transport superfamily protein
AT1G14970	7.001	6.286	6.826	4.613	4.563	3.978	6.012	7.24	6.204	4.38	4.276	4.457		O-fucosyltransferase family protein
AT1G14980	151.167	133.667	145.155	193.168	185.856	193.759	245.929	262.757	242.792	199.55	208.816	193.679	CPN10	chaperonin 10
AT1G14990	17.703	17.738	18.587	19.131	17.359	18.483	18.717	23.935	20.191	22.129	20.438	21.226		transmembrane protein
AT1G15000	15.9	18.12	17.553	13.761	12.847	13.741	12.815	13.51	14.046	13.754	18.84	12.223	scpl50	serine carboxypeptidase-like 50
AT1G15010	3.073	3.097	2.628	0.562	1.078	0.594	0.74	4.104	1.042	0.188	1.947	0.648		mediator of RNA polymerase II transcription subunit
AT1G15015	0.071	0.069	0	0	0	0	0	0	0	0.079	0.106	0		F-box family protein
AT1G15020	11.877	12.064	10.917	9.336	10.557	8.533	10.684	11.473	12.13	10.511	11.526	9.818	QSOX1	quiescin-sulfhydryl oxidase 1
AT1G15030	35.253	33.951	36.259	14.272	14.471	15.073	36.523	31.867	35.676	37.594	33.891	36.945		hypothetical protein (DUF789)
AT1G15040	1.329	2.935	1.76	0.213	0.278	0.212	0.97	5.074	1.598	0.455	0.9	0.304	GAT1_2.1	Class I glutamine amidotransferase-like superfamily protein
AT1G15050	2.729	2.542	3.33	0.145	0.606	0.772	0.48	0.841	0.546	0.079	0.445	0.118	IAA34	indole-3-acetic acid inducible 34
AT1G15060	22.865	20.015	22.084	17.94	20.095	18.44	17.546	13.55	18.88	22.307	15.601	21.423		alpha/beta hydrolase family protein
AT1G15080	11.296	6.772	9.323	1.285	3.477	1.908	6.122	4.678	6.303	6.022	5.44	5.793	LPP2	lipid phosphate phosphatase 2
AT1G15085	2.943	5.524	1.784	3.779	1.305	1.264	1.25	0	3.206	1.088	0	0		hypothetical protein
AT1G15100	27.243	21.124	27.292	34.39	32.546	35.523	25.039	13.214	26.643	31.078	19.02	34.314	RHA2A	RING-H2 finger A2A
AT1G15110	10.489	11.718	9.763	26.22	26.872	27.101	9.523	10.306	10.572	8.751	11.706	8.159	PSS1	phosphatidyl serine synthase family protein
AT1G15120	228.982	224.888	232.61	338.883	289.876	338.745	229.463	236.755	221.371	216.251	232.313	218.499		Ubiquinol-cytochrome C reductase hinge protein
AT1G15125	3.477	15.566	4.234	0.315	3.839	0.441	1.601	10.316	1.926	0.554	9.494	0.835		S-adenosyl-L-methionine-dependent methyltransferases superfamily protein
AT1G15130	36.76	42.722	36.913	52.075	55.495	52.649	41.425	42.351	41.582	44.051	45.406	41.913		Endosomal targeting BRO1-like domain-containing protein
AT1G15140	155.036	137.295	157.606	42.892	48.07	43.556	106.109	110.96	100.446	88.824	106.541	93.339		FAD/NAD(P)-binding oxidoreductase
AT1G15150	0.902	0.497	0.809	0.111	0.227	0.102	0.39	0.138	0.496	0.168	0.116	0.098	DTX10	MATE efflux family protein
AT1G15160	1.946	1.537	1.605	3.838	2.989	3.266	2.911	3.828	3.246	2.146	2.731	2.602	DTX11	MATE efflux family protein
AT1G15165	4.734	4.484	4.709	4.23	3.191	4.682	5.042	3.719	5.013	3.708	4.784	4.978		RING/FYVE/PHD zinc finger superfamily protein
AT1G15170	11.533	11.775	11.179	27.684	27.335	27.983	9.123	12.066	9.301	14.051	19.771	14.609	DTX12	MATE efflux family protein
AT1G15180	32.844	30.9	30.967	28.314	22.536	27.33	34.172	31.906	34.107	38.662	44.115	39.193	DTX13	MATE efflux family protein
AT1G15190	0.653	1.063	0.416	2.519	2.18	2.273	0.54	0.89	0.536	1.374	1.683	1.512	FLA19	Fasciclin-like arabinogalactan family protein
AT1G15200	48.803	44.525	52.278	107.971	99.583	108.555	79.109	91.931	84.266	112.14	99.153	108.646		protein-protein interaction regulator family protein
AT1G15210	20.753	20.442	19.895	19.336	16.164	19.331	19.157	18.07	19.684	4.786	5.324	4.556	ABCG35	pleiotropic drug resistance 7
AT1G15215	9.113	10.088	10.679	19.531	15.81	18.873	9.944	12.61	9.678	13.032	9.949	11.899	SHH1	SAWADEE HOMEODOMAIN protein
AT1G15220	7.321	8.898	7.004	11.395	10.338	11.4	7.793	11.532	7.395	10.135	11.674	10.603	CCMH	cytochrome c biogenesis protein family
AT1G15230	13.657	16.987	12.808	78.687	68.973	81.59	23.989	24.419	22.275	67.684	59.854	63.051		hypothetical protein
AT1G15240	14.44	15.242	14.913	18.57	18.378	18.508	14.175	15.241	15.257	14.881	13.484	14.884		phox (PX) domain-containing protein
AT1G15250	50.856	45.253	56.88	93.342	89.885	97.299	126.076	149.394	118.096	164.349	143.586	176.37	RPL37A	Zinc-binding ribosomal protein family protein
AT1G15260	37.59	38.828	39.494	11.098	11.946	9.729	36.993	42.449	37.84	35.251	36.801	32.065		LOW protein: ATP-dependent RNA helicase-like protein
AT1G15270	527.057	497.479	508.947	649.205	618.932	607.996	840.105	773.921	807.432	815.376	685.71	758.782		Translation machinery associated TMA7
AT1G15280	30.518	32.137	32.24	50.271	47.514	52.369	36.993	41.401	37.989	52.891	43.332	53.42		CASC3/Barentsz eIF4AIII binding protein
AT1G15290	43.523	47.252	43.311	74.653	51.522	77.163	45.577	39.828	46.287	48.867	50.455	51.044		Tetratricopeptide repeat (TPR)-like superfamily protein
AT1G15310	9.718	7.662	10.049	17.004	15.027	16.133	17.796	10.335	17.242	18.026	12.288	18.33	ATHSRP54A,SRP-54A	signal recognition particle 54 kDa subunit
AT1G15320	0.107	0.15	0.071	0.068	0.143	0	0.03	0.227	0	0.119	0	0.177		seed dormancy control protein
AT1G15330	1.293	0.404	0.975	6.927	2.18	7.396	0.12	0.821	0.159	0.455	1.302	0.756	PV42A	Cystathionine beta-synthase (CBS) protein
AT1G15340	54.036	74.119	55.786	69.819	69.882	69.698	71.556	79.202	71.838	93.106	92.845	90.993	MBD10	methyl-CPG-binding domain 10
AT1G15350	37.199	47.425	36.651	45.658	40.409	47.814	36.683	47.157	37.413	42.766	54.107	47.941		DUF4050 family protein
AT1G15360	0.036	0	0	0.077	0	0	0	0	0	0	0	0	SHN1,WIN1	Integrase-type DNA-binding superfamily protein
AT1G15370	39.892	38.989	41.23	24.382	26.005	27.304	36.573	35.595	35.279	22.139	24.989	24.977		SNARE-like superfamily protein
AT1G15380	12.055	9.256	11.321	2.715	2.273	3.045	8.253	8.802	11.753	3.392	4.064	3.584	GLYI4	Lactoylglutathione lyase / glyoxalase I family protein
AT1G15385	1.709	1.872	1.843	1.506	1.246	1.111	1.19	3.106	1.281	1.81	1.08	0.874		cotton fiber protein
AT1G15390	53.751	53.411	55.108	56.866	48.171	56.551	105.828	105.332	107.008	103.152	101.598	103.03	PDF1A	peptide deformylase 1A
AT1G15400	33.247	58.103	37.876	68.168	72.054	68.536	45.507	63.852	46.982	57.924	71.518	53.969		hypothetical protein
AT1G15410	11.391	9.21	13.26	22.221	21.754	21.494	10.214	6.953	11.108	11.589	8.785	11.438		aspartate-glutamate racemase family
AT1G15415	1.4	0.659	0.844	4.493	5.842	5.047	0.95	0.811	1.37	1.651	2.032	1.787		late embryogenesis abundant-like protein
AT1G15420	32.073	26.001	33.441	63.598	55.377	65.915	52.579	54.891	52.908	80.014	61.918	83.158		WD repeat protein
AT1G15430	8.828	10.042	9.074	16.587	16.214	16.167	9.994	12.492	11.366	16.75	17.972	15.954		hypothetical protein (DUF1644)
AT1G15440	23.636	18.397	23.582	67.666	62.264	70.843	50.238	51.103	50.695	82.278	60.182	84.513	PWP2	periodic tryptophan protein 2
AT1G15460	1.709	1.271	1.641	2.102	0.943	1.383	3.211	1.058	2.551	1.335	0.73	1.502	BOR4	HCO3- transporter family
AT1G15470	22.438	20.962	22.381	16.978	21.097	18.093	25.179	22.095	23.764	25.234	20.787	26.558		Transducin/WD40 repeat-like superfamily protein
AT1G15480	10.525	9.279	9.811	18.042	20.306	18.618	14.155	14.934	14.493	15.069	15.718	13.824		Tetratricopeptide repeat (TPR)-like superfamily protein
AT1G15490	6.787	6.171	7.647	7.064	6.954	7.184	5.872	6.3	6.422	4.074	4.583	4.438		alpha/beta-Hydrolases superfamily protein
AT1G15500	222.456	192.728	221.074	1356.35	886.844	1367.35	245.599	277.8	252.193	396.045	450.316	397.785	AATP2,ATNTT2	TLC ATP/ADP transporter
AT1G15510	8.377	8.101	7.706	18.195	17.763	18.797	11.544	14.46	11.693	15.129	13.283	16.259	ECB2,PCMP-H73	Tetratricopeptide repeat (TPR)-like superfamily protein
AT1G15520	1.471	1.294	1.653	2.238	2.332	1.79	1.781	1.929	1.866	2.076	7.409	1.934	ABCG40	pleiotropic drug resistance 12
AT1G15530	6.538	9.048	6.303	5.923	6.305	5.853	5.472	7.546	6.075	5.834	9.346	4.644	LECRKS1	Concanavalin A-like lectin protein kinase family protein
AT1G15540	0.083	0.127	0	0.502	0.64	0.399	0.12	0	0	0.633	0.434	0.913		2-oxoglutarate-dependent dioxygenase-like protein
AT1G15550	15.781	14.144	14.913	10.17	7.408	12.206	12.114	15.211	10.989	12.231	12.373	12.852	GA3OX1	gibberellin 3-oxidase 1
AT1G15570	10.24	9.58	9.43	2.204	2.635	1.705	8.103	8.298	7.385	3.856	6.054	4.006	CYCA2-3,CYCA2;3	CYCLIN A2;3
AT1G15580	3.785	1.941	3.96	0.221	0.227	0.076	3.801	1.849	4.229	0.89	0.339	1.198	IAA5	indole-3-acetic acid inducible 5
AT1G15590	0	0	0	0	0	0	0	0	0	0	0	0		E3 ubiquitin-protein ligase
AT1G15600	0.059	0	0	0	0	0.042	0	0.04	0.05	0.04	0.127	0.157		transmembrane protein
AT1G15610	0	0	0	0	0	0	0	0	0	0	0	0		transmembrane protein
AT1G15620	0	0	0.25	0	0.059	0	0	0.059	0	0	0	0		transmembrane protein
AT1G15625	6.989	4.045	6.779	0.74	1.49	1.052	5.182	3.946	5.122	0.475	0.762	0.206		E3 ubiquitin-protein ligase
AT1G15630	3.583	4.16	4.567	0.145	0.396	0.382	3.301	4.55	4.05	0.653	0.434	0.53		transmembrane protein
AT1G15640	5.624	4.403	5.744	0.196	0.253	0.221	5.482	4.401	4.874	0.682	0.677	0.825		transmembrane protein
AT1G15660	12.649	11.406	13.581	4.093	5.438	4.182	9.583	8.605	10.234	5.626	6.679	5.567	CENP-C	centromere protein C
AT1G15670	17.205	38.643	17.826	50.135	56.404	48.23	18.017	37.989	18.632	12.498	43.131	12.076		Galactose oxidase/kelch repeat superfamily protein
AT1G15680	0	0	0	0	0	0	0	0	0	0	0	0		F-box family protein
AT1G15690	625.268	810.25	615.31	436.863	446.554	445.57	438.309	635.189	442.702	466.418	724.765	470.781	AVP1	Inorganic H pyrophosphatase family protein
AT1G15700	9.884	10.019	10.049	13.293	10.885	13.147	11.044	8.882	11.068	9.7	10.796	9.71	ATPC2	ATPase, F1 complex, gamma subunit protein
AT1G15710	25.95	20.985	27.982	13.472	12.72	13.741	18.897	14.618	17.957	14.684	17.475	13.578	TYRAAT2	prephenate dehydrogenase family protein
AT1G15720	2.516	2.565	2.402	3.362	2.854	3.071	3.201	3.284	2.73	3.303	2.868	3.77	TRFL5	TRF-like 5
AT1G15730	63.303	69.578	62.505	22.961	25.129	23.572	62.923	72.694	63.688	62.512	65.548	67.43		Cobalamin biosynthesis CobW-like protein
AT1G15740	23.66	54.682	23.523	33.514	32.016	33.403	31.561	48.947	31.358	33.857	42.019	34.147		Leucine-rich repeat family protein
AT1G15750	48.649	51.262	49.055	104.022	90.23	104.441	52.029	62.2	53.712	65.923	66.861	66.458	TPL	Transducin family protein / WD-40 repeat family protein
AT1G15757	0	0	0	0	0	0	0	0	0	0	0	0		Molecular chaperone Hsp40/DnaJ family protein
AT1G15760	3.524	1.491	3.782	1.362	1.044	1.264	2.791	1.652	2.501	0.999	0.847	0.687		Sterile alpha motif (SAM) domain-containing protein
AT1G15770	0.071	0	0.071	0	0	0	0	0.089	0.119	0.04	0	0.059	MED15B	mediator of RNA polymerase II transcription subunit
AT1G15772	0.142	0	0	1.668	1.406	1.111	0.27	0.129	0.238	0.445	0.889	0.53		mediator of RNA polymerase II transcription subunit
AT1G15780	20.729	18.2	21.311	32.646	31.435	32.741	27.42	20.671	25.908	30.861	22.862	30.082	NRB4	mediator of RNA polymerase II transcription subunit 15a-like protein
AT1G15790	1.448	1.317	1.379	3.336	3.738	4.47	2.701	1.414	2.968	2.185	2.117	2.199		mediator of RNA polymerase II transcription subunit 15a-like protein
AT1G15800	3.477	8.17	3.401	7.285	9.185	8.296	5.042	9.386	3.613	9.759	13.072	10.063		hypothetical protein
AT1G15810	24.17	29.883	25.782	45.59	43.297	41.919	40.615	49.343	41.056	49.737	40.157	50.072		S15/NS1, RNA-binding protein
AT1G15820	5875.59	4549.28	6084.06	122.311	229.06	116.053	2548.34	1178.23	2598.16	2064.73	1703.62	1901.94	LHCB6	light harvesting complex photosystem II subunit 6
AT1G15825	4.212	2.901	2.7	0.426	0.025	0.254	1.411	0.673	2.452	0.949	0.624	0.511		hydroxyproline-rich glycoprotein family protein
AT1G15830	4.295	2.658	4.555	0.4	0.505	0.373	2.161	0.979	2.631	1.157	1.376	1.502		hypothetical protein
AT1G15840	0.463	0.254	0.416	16.187	12.055	16.591	0	0.346	0.298	0.208	4.011	0.147		hypothetical protein
AT1G15850	0	0	0	0	0	0	0	0	0	0	0	0		Transducin/WD40 repeat-like superfamily protein
AT1G15860	67.29	63.072	66.429	73.487	72.113	69.834	75.127	71.596	70.776	77.334	72.11	78.014		defective in cullin neddylation protein (DUF298)
AT1G15870	8.745	10.504	8.61	29.684	34.348	30.519	16.836	19.662	17.163	25.57	25.698	24.918		Mitochondrial glycoprotein family protein
AT1G15880	14.832	19.772	14.164	18.595	19.312	17.414	17.997	21.007	18.146	17.69	19.306	18.055	GOS11	golgi snare 11
AT1G15885	0	0	0	0	0	0	0	0	0	0	0.191	0		hypothetical protein
AT1G15890	0.973	1.468	1.094	0.723	1.111	1.162	1.02	1.019	1.022	1.068	0.953	0.884		Disease resistance protein (CC-NBS-LRR class) family
AT1G15900	3.085	4.449	2.295	4.732	4.58	3.707	3.841	4.53	3.444	4.272	6.097	4.045		transmembrane protein
AT1G15910	15.307	13.844	14.96	19.48	20.331	19.043	15.916	12.373	15.664	16.839	14.289	16.308	FDM1	XH/XS domain-containing protein
AT1G15920	11.747	15.023	10.727	31.659	25.23	32.733	13.565	13.827	12.815	18.293	20.967	19.135	CAF1-2	Polynucleotidyl transferase, ribonuclease H-like superfamily protein
AT1G15930	389.392	317.416	391.857	423.161	384.475	416.756	466.9	546.096	451.249	495.074	623.749	486.579	RPS12A	Ribosomal protein L7Ae/L30e/S12e/Gadd45 family protein
AT1G15940	11.427	10.585	10.049	28.118	28.741	28.356	13.535	12.492	14.125	18.629	17.729	18.389		Tudor/PWWP/MBT superfamily protein
AT1G15950	138.625	74.142	141.136	147.638	130.647	147.226	138.62	68.412	136.152	142.862	103.27	144.57	CCR1	cinnamoyl coa reductase 1
AT1G15960	2.8	2.057	2.557	6.927	7.189	6.642	3.031	2.374	3.971	3.223	1.768	3.397	NRAMP6	NRAMP metal ion transporter 6
AT1G15970	11.949	13.902	12.653	6.119	7.77	7.481	11.524	10.652	13.311	8.019	8.372	8.326		DNA glycosylase superfamily protein
AT1G15980	175.753	162.209	181.152	7.03	9.993	7.083	91.443	76.403	93.2	76.741	64.765	82.029	PnsB1	NDH-dependent cyclic electron flow 1
AT1G15990	0.617	0.693	0.892	0	0.059	0.017	0.34	0.257	0.268	0.257	0.18	0.285	CNGC7	cyclic nucleotide gated channel 7
AT1G16000	53.988	60.148	53.966	45.99	48.769	37.042	66.144	69.569	69.724	42.914	48.179	45.644		GAG1At protein
AT1G16010	35.585	30.6	38.376	52.883	53.988	53.921	45.467	39.957	44.778	56.293	51.45	54.529	MGT2,MRS2-1	magnesium transporter 2
AT1G16020	19.151	15.277	18.04	8.127	8.334	6.845	15.256	11.216	14.989	9.433	10.563	9.062	CCZ1A	vacuolar fusion protein (DUF1712)
AT1G16022	3.287	5.408	3.996	0.511	0.934	0.857	2.411	3.758	1.836	1.513	2.36	2.13		transmembrane protein
AT1G16025	4.236	7.211	5.256	1.796	0.539	0.899	1.991	4.104	4.397	1.196	2.297	4.094		hypothetical protein
AT1G16030	6.36	6.182	6.374	15.727	17.334	15.344	10.364	8.961	10.81	9.987	17.083	10.368	HSP70-5,Hsp70b	heat shock protein 70B
AT1G16040	8.009	7.465	8.931	10.646	12.788	10.764	10.514	8.516	8.477	12.686	10.044	12.488		phosphatidylinositol-glycan biosynthesis class F-like protein
AT1G16060	12.186	7.731	13.831	5.319	3.713	3.206	12.014	4.965	9.5	5.3	4.975	5.469	ADAP	ARIA-interacting double AP2 domain protein
AT1G16070	1.78	2.138	1.915	0.723	0.791	0.645	1.431	1.84	1.558	0.84	0.847	0.56	TLP8,TULP8	tubby like protein 8
AT1G16080	123.046	94.596	120.205	30.978	30.13	30.298	77.478	67.62	76.712	64.905	64.998	67.224		nuclear protein
AT1G16090	3.904	2.115	4.923	4.23	3.569	4.538	3.631	2.018	3.782	6.714	4.043	6.205	WAKL7	wall associated kinase-like 7
AT1G16110	1.661	2.716	1.605	0.826	0.909	0.899	1.791	1.533	1.717	0.929	2.159	0.677	WAKL6	wall associated kinase-like 6
AT1G16120	0.641	0.566	0.511	0.698	0.379	0.755	0.74	0.524	0.744	0.188	0.233	0.236	WAKL1	wall associated kinase-like 1
AT1G16130	0.688	0.878	0.642	0.681	0.85	0.789	0.66	0.593	0.725	0.277	1.471	0.255	WAKL2	wall associated kinase-like 2
AT1G16150	1.032	0.924	1.118	0.596	0.749	0.721	1.1	0.643	1.052	0.158	0.36	0.206	WAKL4	wall associated kinase-like 4
AT1G16160	0.51	0.3	0.583	0.545	0.396	0.746	0.38	0.069	0.417	0.267	0.328	0.265	WAKL5	wall associated kinase-like 5
AT1G16170	25.784	44.929	26.733	15.991	15.6	15.896	20.607	27.802	18.989	21.17	22.756	19.155		ephrin-A3 protein
AT1G16180	115.986	132.915	113.831	198.649	195.176	200.638	111.741	130.187	113.718	128.188	162.267	135.38		Serinc-domain containing serine and sphingolipid biosynthesis protein
AT1G16190	35.798	28.543	35.224	37.369	37.867	37.534	36.543	35.121	35.239	33.155	34.007	35.355	RAD23A	Rad23 UV excision repair protein family
AT1G16210	54.807	56.901	52.278	108.167	114.391	110.362	73.387	76.927	71.004	90.07	88.463	79.791		coiled-coil protein
AT1G16220	3.619	3.536	3.924	1.089	1.869	1.001	2.821	3.481	2.958	1.997	1.99	2.405		Protein phosphatase 2C family protein
AT1G16225	0.332	0.358	0.928	0.119	0.101	0.085	0.19	0.396	0.417	0	0.074	0.206		Target SNARE coiled-coil domain protein
AT1G16230	0.225	0.104	0.274	0	0	0	0	0.376	0	0	0.148	0		Target SNARE coiled-coil domain protein
AT1G16240	65.545	83.595	62.564	78.261	71.389	73.023	68.425	77.442	64.572	67.862	81.689	70.336	SYP51	syntaxin of plants 51
AT1G16250	6.17	8.101	6.208	10.025	11.668	9.356	6.122	8.773	6.512	7.169	8.023	8.718		Galactose oxidase/kelch repeat superfamily protein
AT1G16260	2.112	1.895	1.677	0.153	0.345	0.551	1.11	0.86	0.923	0.623	1.133	1.021	WAKL8	Wall-associated kinase family protein
AT1G16270	15.318	13.081	14.663	26.51	23.791	25.548	17.907	17.476	18.434	18.906	15.813	20.323		kinase superfamily with octicosapeptide/Phox/Bem1p domain-containing protein
AT1G16280	13.776	8.967	13.414	14.272	13.958	14.988	19.427	15.014	19.396	22.139	14.574	22.503	RH36	RNA helicase 36
AT1G16290	0.047	0.035	0	0.051	0	0	0.03	0.03	0	0	0	0		transglycosylase
AT1G16300	27.113	21.309	25.651	33.088	27.857	33.852	28.23	26.259	28.191	29.872	21.052	30.239	GAPCP2,GAPCP-2	glyceraldehyde-3-phosphate dehydrogenase of plastid 2
AT1G16310	6.289	4.183	6.66	2.894	2.888	3.376	6.092	3.699	5.301	4.291	3.482	3.584	MTP10	Cation efflux family protein
AT1G16320	45.267	42.814	46.022	38.765	32.605	38.857	46.887	38.563	44.213	64.025	43.067	62.874		plant/protein (DUF2358)
AT1G16330	3.56	3.617	3.936	0.494	0.615	0.662	2.671	3.61	3.038	0.732	1.45	0.854	CYCB3;1	cyclin b3;1
AT1G16340	21.228	24.071	23.951	17.957	18.773	17.618	21.808	19.979	19.138	17.255	18.66	18.399	ATKDSA2	Aldolase superfamily protein
AT1G16350	56.955	60.83	59.318	97.308	87.898	93.219	95.945	99.863	94.312	103.083	95.142	105.524		Aldolase-type TIM barrel family protein
AT1G16360	1.448	1.017	1.296	0.834	1.01	1.433	1.07	1.365	0.983	0.524	1.037	0.795		LEM3 (ligand-effect modulator 3) family protein / CDC50 family protein
AT1G16370	7.689	4.946	7.135	2.511	2.425	1.942	3.101	2.591	3.107	1.533	3.345	2.445	OCT6	organic cation/carnitine transporter 6
AT1G16380	0.047	0.046	0.059	0.026	0	0	0.02	0.02	0	0	0.032	0	ATCHX1,CHX1	Cation/hydrogen exchanger family protein
AT1G16390	2.622	3.213	3.294	1.37	2.265	1.688	1.641	2.581	2.353	0.831	1.63	0.835	OCT3	organic cation/carnitine transporter 3
AT1G16400	23.411	11.995	22.69	0.298	0.775	0.416	17.326	14.272	16.984	1.147	1.185	0.874	CYP79F2	cytochrome P450, family 79, subfamily F, polypeptide 2
AT1G16410	72.392	16.617	71.4	0.332	0.236	0.382	33.222	2.601	34.435	0.237	0.286	0.137	CYP79F1	cytochrome p450 79f1
AT1G16420	0.486	0.832	0.428	1.643	1.238	1.298	0.39	0.257	0.596	0.574	0.254	0.285	AMC8,MC8	metacaspase 8
AT1G16430	13.432	11.082	12.225	12.195	8.915	10.866	17.436	14.499	17.193	16.345	14.119	15.385	MED22A	Surfeit locus protein 5 subunit 22 of Mediator complex
AT1G16440	0.51	1.745	0.488	0.281	0.194	0.407	0.25	1.029	0.635	0.079	0.243	0.039	RHS3,RSH3	root hair specific 3
AT1G16445	8.27	8.124	7.397	5.208	4.428	4.284	10.414	8.931	11.554	7.723	7.801	8.247		S-adenosyl-L-methionine-dependent methyltransferases superfamily protein
AT1G16460	45.991	46.062	44.286	44.348	48.71	45.999	45.957	48.868	51.27	49.46	47.428	51.122	RDH2,STR2	rhodanese homologue 2
AT1G16470	104.761	108.232	105.281	126.217	144.833	123.628	150.975	159.611	147.895	130.66	124.862	136.234	PAB1	proteasome subunit PAB1
AT1G16480	1.863	1.756	1.974	4.204	3.788	4.3	2.681	2.69	3.038	2.699	2.752	2.886		Tetratricopeptide repeat (TPR)-like superfamily protein
AT1G16490	3.738	2.103	3.247	1.736	2.155	2.74	5.282	2.008	4.219	3.926	2.731	3.466	MYB58	myb domain protein 58
AT1G16500	5.233	2.034	4.412	1.243	1.229	1.62	4.922	2.018	4.616	3.837	2	4.025		filamentous hemagglutinin transporter
AT1G16510	2.338	3.074	3.342	31.284	28.909	31.664	3.471	1.355	3.246	12.133	10.097	11.674	SAUR41	SAUR-like auxin-responsive protein family
AT1G16515	3.168	2.427	5.018	13.319	11.045	9.296	6.592	2.571	5.082	7.001	2.043	7.737		transmembrane protein
AT1G16520	20.492	16.929	19.027	29.974	20.289	29.069	16.366	16.319	17.024	11.698	15.358	11.389		interactor of constitutive active ROPs protein
AT1G16530	1.531	0.948	2.117	0.238	0.488	0.161	0.62	0.376	1.906	0.208	0.243	0.491	ASL9,LBD3	ASYMMETRIC LEAVES 2-like 9
AT1G16540	6.657	6.09	6.434	13.753	15.381	13.461	6.732	7.18	6.313	9.433	8.065	10.014	ABA3,SIR3	molybdenum cofactor sulfurase (LOS5) (ABA3)
AT1G16560	41.779	50.037	41.48	28.459	30.989	27.398	39.064	45.248	42.863	31.029	41.818	29.493		Per1-like family protein
AT1G16570	11.711	11.845	12.57	10.502	10.094	9.721	11.744	13.253	12.2	10.798	10.351	10.751		UDP-Glycosyltransferase superfamily protein
AT1G16590	9.326	9.395	10.203	9.14	8.646	9.042	8.373	12.818	11.594	13.121	12.511	12.803	REV7	DNA-binding HORMA family protein
AT1G16610	45.208	37.164	45.927	66.398	63.686	64.363	55.41	58.848	58.03	69.236	64.797	68.628	SR45	arginine/serine-rich 45
AT1G16630	4.853	6.125	5.054	0.613	0.505	0.534	3.651	5.183	3.891	1.285	2.117	1.247		transmembrane protein
AT1G16640	1.887	1.548	1.617	0.911	1.675	0.806	1.2	1.622	1.201	0.287	0.72	1.168		AP2/B3-like transcriptional factor family protein
AT1G16650	6.538	6.656	6.731	14.893	17.57	16.184	11.204	12.541	11.415	16.918	14.744	17.289		S-adenosyl-L-methionine-dependent methyltransferases superfamily protein
AT1G16670	5.351	6.98	5.018	10.195	10.195	9.755	6.832	7.002	6.194	7.386	8.086	7.383		Protein kinase superfamily protein
AT1G16680	9.979	9.661	10.869	14.178	14.96	13.792	12.194	10.751	10.919	11.796	10.69	11.831		Chaperone DnaJ-domain superfamily protein
AT1G16690	7.155	7.326	8.36	5.923	5.649	5.725	6.872	6.567	6.244	6.289	5.948	6.195		Enhancer of polycomb-like transcription factor protein
AT1G16700	68.512	68.33	69.628	123.996	120.57	118.539	72.656	72.16	72.96	84.424	94.411	82.854		Alpha-helical ferredoxin
AT1G16705	0.475	0.358	0.214	0.298	0.463	0.288	0.22	0.504	0.367	0.435	0.116	0.373		p300/CBP acetyltransferase-related protein-like protein
AT1G16710	11.249	9.672	11.298	15.148	13.832	16.082	14.055	11.038	13.579	14.555	12.172	14.845	HAC12	histone acetyltransferase of the CBP family 12
AT1G16720	122.156	124.595	120.515	57.709	43.44	57.246	71.016	72.595	67.47	85.017	62.151	83.659	HCF173	high chlorophyll fluorescence phenotype 173
AT1G16730	5.767	1.618	5.399	5.302	5.144	5.776	10.564	3.145	8.567	22.317	4.731	21.933	UP6	hypothetical protein
AT1G16740	55.21	55.503	58.89	62.194	63.392	68.468	93.154	87.431	95.225	85.146	64.924	85.112		Ribosomal protein L20
AT1G16750	6.574	6.298	6.743	5.719	6.162	6.031	6.162	6.043	6.403	5.913	6.594	6.028		GPI-anchored adhesin-like protein, putative (Protein of unknown function, DUF547)
AT1G16760	0	0	0	0.026	0.017	0	0.02	0	0.069	0	0	0		kinase with adenine nucleotide alpha hydrolases-like domain-containing protein
AT1G16770	0.522	0.116	0.404	0.332	0.421	0.238	0.16	0.425	0.397	0.366	0.476	0.353		hypothetical protein
AT1G16780	11.071	9.799	10.429	14.17	14.825	15.005	10.834	10.711	11.147	10.748	11.039	11.909	AVPL2,VHP2;2	Inorganic H pyrophosphatase family protein
AT1G16790	19.187	18.674	20.062	16.51	13.158	16.591	15.406	16.022	16.15	15.88	20.597	14.383		ribosomal protein-like protein
AT1G16800	3.239	2.438	3.128	4.885	4.302	4.716	4.041	3.293	4.586	4.143	3.821	5.135		P-loop containing nucleoside triphosphate hydrolases superfamily protein
AT1G16810	110.563	117.777	111.239	103.444	95.652	94.543	139.01	126.844	139.954	132.668	109.758	128.753		7-dehydrocholesterol reductase-like protein
AT1G16820	7.238	9.233	7.516	6.179	7.232	5.768	5.082	8.822	6.025	6.348	9.737	8.787		vacuolar ATP synthase catalytic subunit-related / V-ATPase-related / vacuolar proton pump-like protein
AT1G16825	5.814	7.35	5.304	5.242	5.497	4.275	4.992	6.775	6.502	5.162	5.451	5.135	RTNLB23	Reticulon family protein
AT1G16830	2.314	1.964	2.402	7.353	7.341	7.99	4.882	4.925	4.656	6.852	4.445	7.678		Pentatricopeptide repeat (PPR) superfamily protein
AT1G16840	56.658	76.477	55.405	63.087	71.431	65.584	55.09	73.396	52.144	63.511	79.233	62.432		hypothetical protein
AT1G16850	8.555	7.708	8.384	17.974	11.02	17.159	7.583	5.736	8.725	7.762	9.399	5.694		transmembrane protein
AT1G16860	36.783	34.899	36.77	25.046	25.239	25.302	28.91	28.702	28.142	22.347	22.957	20.922		Ubiquitin-specific protease family C19-related protein
AT1G16870	33.959	35.407	35.7	54.347	50.444	52.293	50.628	52.201	49.245	60.07	47.809	58.819		mitochondrial 28S ribosomal protein S29-like protein
AT1G16880	444.01	486.732	447.976	47.624	64.949	45.108	320.816	413.585	313.598	297.461	367.124	300.479	ACR11	uridylyltransferase-like protein
AT1G16890	140.12	148.805	140.458	221.133	193.037	207.169	163.789	158.879	163.857	158.584	174.216	162.154	UBC36	ubiquitin-conjugating enzyme 36
AT1G16900	18.166	13.601	16.768	19.88	19.944	20.688	17.006	17.644	17.848	18.955	18.353	18.841	ALG9,EBS3	Alg9-like mannosyltransferase family
AT1G16905	1.602	1.699	1.332	1.685	0.977	1.671	1.831	2.829	1.201	0.969	0.561	1.08		Curculin-like (mannose-binding) lectin family protein
AT1G16910	0.047	0	0	0	0.059	0	0	0.059	0.069	0	0.169	0	LSH8	LIGHT-DEPENDENT SHORT HYPOCOTYLS-like protein (DUF640)
AT1G16916	30.495	30.126	33.012	12.502	16.281	12.401	33.852	36.535	41.374	32.027	32.885	39.095		transmembrane protein
AT1G16920	45.777	44.109	46.474	23.974	22.073	24.14	37.093	38.731	37.264	25.62	39.342	26.891	RABA1b	RAB GTPase homolog A1B
AT1G16930	6.585	6.91	6.267	7.319	6.381	6.565	6.973	7.21	6.323	5.201	6.139	5.459		F-box/RNI-like/FBD-like domains-containing protein
AT1G16940	0.036	0.081	0	0	0	0	0	0	0.05	0	0	0		F-box/RNI-like/FBD-like domains-containing protein
AT1G16945	0	0	0	0	0	0	0	0	0	0	0	0		F-box/FBD/LRR protein
AT1G16950	0	0	0	0	0	0	0	0	0	0	0	0	CEP13	transmembrane protein
AT1G16960	9.433	10.238	8.301	1.549	2.61	2.002	8.683	7.101	8.944	5.765	3.662	6.578		Ubiquitin domain-containing protein
AT1G16970	12.53	10.389	12.986	15.906	14.278	15.505	15.676	14.351	17.818	13.131	12.235	13.402	KU70	ATP-dependent DNA helicase 2 subunit Ku70-like protein
AT1G16980	0.012	0	0	0	0.025	0.042	0.03	0	0	0	0	0.029	TPS2	trehalose-6-phosphate synthase
AT1G17000	0	0	0	0	0	0	0	0	0	0	0	0	ATTPS3,TPS3	trehalose-phosphatase/synthase 3
AT1G17010	0.024	0.208	0	1.617	1.002	0.933	0.04	0.247	0.099	0.129	0.519	0.373		2-oxoglutarate (2OG) and Fe(II)-dependent oxygenase superfamily protein
AT1G17020	9.386	4.137	9.514	104.584	76.811	99.785	12.675	6.656	13.043	12.518	11.77	14.766	SRG1	senescence-related gene 1
AT1G17030	2.053	1.502	1.831	1.311	0.32	1.069	2.531	1.058	1.936	1.018	0.688	0.982		hypothetical protein
AT1G17040	3.785	2.981	3.734	4.059	4.42	4.054	3.931	3.165	4.526	3.57	2.752	3.878	SHA	SH2 domain protein A
AT1G17050	56.1	23.435	53.871	43.582	32.218	45.32	46.437	20.819	46.049	53.949	25.37	56.296	SPS2	solanesyl diphosphate synthase 2
AT1G17060	12.459	13.081	11.928	20.178	17.351	19.789	10.664	12.215	11.634	11.084	13.961	11.428	CYP72C1	cytochrome p450 72c1
AT1G17065	1.234	0.936	0	1.251	0	1.111	0.4	0.811	0.655	0.366	0.836	0.295		hypothetical protein
AT1G17070	8.436	8.17	8.396	15.693	14.968	16.04	11.754	10.929	11.644	13.606	13.431	13.048	STIPL1	GC-rich sequence DNA-binding factor-like protein with Tuftelin interacting domain-containing protein
AT1G17080	54.7	61.743	54.87	70.015	73.292	72.82	47.127	52.567	48.382	46.948	54.456	51.996		Ribosomal protein L18ae family
AT1G17090	12.957	10.539	11.095	8.553	11.079	9.576	11.914	8.842	10.403	10.036	7.705	11.114		transmembrane protein
AT1G17100	80.555	109.607	74.219	40.79	34.625	42.012	93.004	93.968	89.388	121.811	134.801	113.741	HBP1	SOUL heme-binding family protein
AT1G17110	20.8	22.58	21.881	30.671	29.457	30.307	20.447	19.761	20.588	22.396	24.291	22.738	UBP15	ubiquitin-specific protease 15
AT1G17120	19.151	19.957	18.694	22.101	21.24	20.934	17.016	18.436	16.766	16.444	19.697	15.964	CAT8	cationic amino acid transporter 8
AT1G17130	39.168	36.1	40.992	36.782	39.761	37.254	48.358	41.787	47.409	52.515	41.501	51.79		coiled-coil protein (DUF572)
AT1G17140	37.566	34.055	37.199	5.2	6.861	5.446	30.361	25.052	29.055	19.964	20.671	21.766	ICR1	interactor of constitutive active rops 1
AT1G17145	12.672	14.237	12.725	19.931	17.671	18.093	14.245	12.422	12.557	12.845	14.881	12.459		RING/U-box superfamily protein
AT1G17147	3.239	3.686	3.472	3.251	7.636	4.411	3.581	2.68	3.127	7.268	9.917	5.017	VQ1	VQ motif-containing protein
AT1G17150	0.131	0	0	0	0	0	0	0.04	0	0	0.064	0		Pectin lyase-like superfamily protein
AT1G17160	20.195	16.906	18.385	19.761	20.92	21.367	24.259	21.472	21.59	21.902	22.269	23.327		pfkB-like carbohydrate kinase family protein
AT1G17170	141.71	103.737	135.546	1542.4	2213.08	1491.98	141.461	143.321	133.531	335.778	536.906	320.635	GSTU24	glutathione S-transferase TAU 24
AT1G17180	118.43	101.287	123.285	363.325	437.664	347.448	101.617	96.233	105.191	92.819	133.89	92.839	GSTU25	glutathione S-transferase TAU 25
AT1G17190	41.921	46.628	43.121	19.778	16.248	19.102	32.752	34.122	29.67	13.606	15.008	16.425	GSTU26	glutathione S-transferase tau 26
AT1G17200	49.954	56.531	55.144	52.33	59.174	50.342	44.056	55.445	46.168	58.616	75.72	60.783		Uncharacterized protein family (UPF0497)
AT1G17210	23.233	23.505	23.059	44.782	43.987	44.905	25.039	21.68	25.442	32.779	29.075	33.813	ATILP1,ILP1	IAP-like protein 1
AT1G17220	200.979	197.235	201.393	55.326	50.713	57.204	146.523	137.99	146.039	148.152	132.25	147.819	FUG1	Translation initiation factor 2, small GTP-binding protein
AT1G17230	4.841	4.68	4.721	7.693	9.21	7.897	3.511	3.986	3.266	2.462	3.196	2.13		Leucine-rich receptor-like protein kinase family protein
AT1G17235	0.285	0	0.262	0.647	0.505	0.433	0.49	0.297	0.546	0.208	0.381	0.157	RTFL11	ROTUNDIFOLIA like 11
AT1G17240	0.261	0.069	0.107	0.357	0.168	0.407	0.2	0.158	0.228	0.059	0.095	0.206	AtRLP2,RLP2	receptor like protein 2
AT1G17250	2.658	2.924	2.783	2.519	2.837	2.222	2.241	2.186	2.243	1.493	1.884	1.522	AtRLP3,RLP3	receptor like protein 3
AT1G17260	0.522	0.358	0.416	1.123	0.859	0.797	0.37	0.376	0.685	0.465	0.169	0.363	AHA10	autoinhibited H[+]-ATPase isoform 10
AT1G17270	5.494	4.518	5.851	4.476	4.007	4.682	5.102	4.53	4.606	3.906	3.535	4.163		O-fucosyltransferase family protein
AT1G17280	38.148	40.053	35.07	49.054	50.217	48.993	41.675	41.629	42.525	47.107	38.114	48.108	UBC34	ubiquitin-conjugating enzyme 34
AT1G17285	5.185	4.114	5.292	10.978	9.622	9.678	4.272	4.342	3.444	4.568	4.636	5.969		transmembrane protein
AT1G17290	102.317	106.984	97.242	172.361	183.819	168.592	144.252	140.849	144.391	173.911	214.68	177.175	AlaAT1	alanine aminotransferas
AT1G17300	3.904	2.149	3.556	6.11	4.15	4.945	2.321	3.986	2.65	4.024	5.059	3.23		hypothetical protein
AT1G17310	0.403	0.763	0.499	1.183	0.623	1.578	0.35	0.504	0.556	0.366	0.402	0.432		MADS-box transcription factor family protein
AT1G17330	8.626	9.591	8.324	9.651	9.513	9.559	12.925	12.877	12.13	9.967	9.674	9.887		Metal-dependent phosphohydrolase
AT1G17340	8.425	11.637	8.562	11.829	10.835	12.689	9.203	9.989	9.609	9.354	9.314	9.239	SAC5	Phosphoinositide phosphatase family protein
AT1G17345	0.546	1.456	0.939	1.557	1.591	1.459	1.23	1.8	1.271	0.356	1.016	0.363		SAUR-like auxin-responsive protein family
AT1G17350	18.629	16.617	16.34	18.272	19.396	17.813	13.915	16.962	15.565	13.487	15.77	13.922		NADH:ubiquinone oxidoreductase intermediate-associated protein 30
AT1G17360	21.809	13.52	20.942	10.961	8.823	10.586	28.1	12.62	26.712	21.655	12.193	22.041		LOW protein: protein phosphatase 1 regulatory subunit-like protein
AT1G17370	59.316	46.351	60.174	74.185	67.761	70.826	65.074	54.268	63.748	69.958	62.055	71.868	UBP1B	oligouridylate binding protein 1B
AT1G17380	1.993	0.451	2.212	0.732	1.12	0.526	0.69	0.346	0.824	0.287	0.127	0.236	JAZ5,TIFY11A	jasmonate-zim-domain protein 5
AT1G17400	0.558	1.098	0.642	0.468	0.589	0.339	0.66	0.742	1.161	0.257	0.667	0.501		hypothetical protein
AT1G17410	5.838	7.107	7.409	5.14	5.977	5.191	7.083	7.991	7.197	7.248	8.192	6.873		Nucleoside diphosphate kinase family protein
AT1G17420	7.155	3.074	7.361	0.783	1.094	0.882	4.512	1.454	3.881	2.581	2.424	2.818	LOX3	lipoxygenase 3
AT1G17430	6.277	8.702	6.707	2.672	3.073	2.562	3.531	5.489	5.162	2.927	3.8	2.67		alpha/beta-Hydrolases superfamily protein
AT1G17440	21.394	19.911	22.547	24.603	25.264	25.54	24.159	18.633	23.982	23.474	19.39	24.947	EER4,TAF12B	Transcription initiation factor TFIID subunit A
AT1G17450	6.312	5.974	6.398	9.106	8.89	9.246	7.653	6.468	7.157	7.297	6.107	7.481		B-block binding subunit of TFIIIC
AT1G17455	26.211	32.9	20.538	9.395	10.262	8.355	19.677	21.472	20.597	15.247	17.072	14.923	EFL4,ELF4-L4	ELF4-like 4
AT1G17460	2.765	3.132	2.557	6.757	6.305	6.133	7.553	5.084	7.336	6.21	3.81	6.362	TRFL3	TRF-like 3
AT1G17470	69.639	71.115	70.116	77.01	72.938	76.196	73.547	78.124	70.051	94.955	90.485	94.086	DRG1	developmentally regulated G-protein 1
AT1G17480	3.346	3.097	3.211	1.081	1.263	1.527	1.671	2.255	2.363	1.236	1.45	1.178	IQD7	IQ-domain 7
AT1G17490	19.009	20.893	17.565	18.629	17.654	16.574	24.679	21.709	21.352	22.574	24.016	24.987		epidermal patterning factor-like protein
AT1G17500	12.803	12.896	12.534	14.17	15.195	15.285	12.705	12.442	12.299	8.988	12.828	9.16	ALA4	ATPase E1-E2 type family protein / haloacid dehalogenase-like hydrolase family protein
AT1G17510	21.204	24.406	22.31	41.275	45.856	41.215	31.341	38.315	35.021	48.145	43.84	47.853		hypothetical protein
AT1G17520	9.018	12.076	10.251	15.225	17.856	18.372	11.254	14.826	12.031	16.602	15.03	16.7		Homeodomain-like/winged-helix DNA-binding family protein
AT1G17530	23.601	23.169	20.645	103.052	89.43	99.445	32.402	36.94	32.41	77.038	76.778	79.202	TIM23-1	translocase of inner mitochondrial membrane 23
AT1G17540	0.7	0.913	0.832	0.664	1.052	1.247	0.92	0.811	0.665	0.771	0.953	0.923		kinase with adenine nucleotide alpha hydrolases-like domain-containing protein
AT1G17545	0	0	0	0	0	0	0	0	0	0	0	0		Protein phosphatase 2C family protein
AT1G17550	20.551	20.015	18.79	20.45	19.514	20.34	20.067	16.349	20.597	21.566	17.348	21.423	HAB2	homology to ABI2
AT1G17560	14.476	12.792	13.569	30.918	24.128	27.61	28.71	27.723	29.889	22.189	26.979	23.71	HLL	Ribosomal protein L14p/L23e family protein
AT1G17580	14.084	13.821	13.081	19.667	19.043	20.077	13.015	14.539	14.354	14.832	14.945	15.542	MYA1,XI-1	myosin 1
AT1G17590	4.545	4.819	4.412	2.834	1.978	2.154	4.882	4.292	5.44	4.687	3.63	4.153	NFYA8,NF-YA8	nuclear factor Y, subunit A8
AT1G17600	0.997	1.098	1.284	0.86	0.741	0.789	0.75	0.841	0.774	0.949	1.26	0.589		Disease resistance protein (TIR-NBS-LRR class) family
AT1G17610	0.237	0.046	0.321	0.187	0	0.195	0.35	0.257	0.437	0.079	0.254	0.275	CHS1	Disease resistance protein (TIR-NBS class)
AT1G17615	0	0	0	0	0	0	0	0	0	0	0	0		Disease resistance protein (TIR-NBS class)
AT1G17620	39.856	35.858	41.765	43.888	46.74	42.14	35.013	42.875	35.696	25.936	33.531	25.144		Late embryogenesis abundant (LEA) hydroxyproline-rich glycoprotein family
AT1G17630	2.076	1.86	1.641	4.851	4.479	4.928	3.421	3.491	3.375	3.945	3.345	3.75	PCMP-E72	Pentatricopeptide repeat (PPR-like) superfamily protein
AT1G17640	3.287	5.94	3.889	5.123	3.174	4.877	3.421	5.331	3.762	2.274	3.122	2.602		RNA-binding (RRM/RBD/RNP motifs) family protein
AT1G17650	75.358	78.118	75.229	32.22	26.19	30.163	36.953	32.292	35.904	24.265	39.14	23.661	GLYR2	glyoxylate reductase 2
AT1G17665	5.375	21.725	5.661	5.77	16.98	6.472	4.372	18.713	4.517	8.434	20.639	8.267		CA-responsive protein
AT1G17680	9.599	12.342	10.12	19.719	17.165	18.873	12.905	14.727	13.242	16.305	15.622	16.013		tetratricopeptide repeat (TPR)-containing protein
AT1G17690	17.193	15.658	17.874	42.722	37.193	40.078	30.231	30.868	30.286	42.934	36.791	44.269	NOF1	U3 small nucleolar RNA-associated protein
AT1G17700	7.701	9.314	7.932	0.851	2.483	1.264	6.933	6.706	6.422	3.144	4.456	3.534	PRA1F1,PRA1.F1	prenylated RAB acceptor 1.F1
AT1G17710	4.402	2.161	5.316	1.225	1.953	0.67	0.61	0.673	0.218	0.91	3.059	0.638	PEPC1	Pyridoxal phosphate phosphatase-related protein
AT1G17720	45.267	40.469	45.273	56.926	52.641	58.341	45.857	39.888	46.744	44.724	41.3	45.388	ATB BETA,PP2AB2	Protein phosphatase 2A, regulatory subunit PR55
AT1G17730	39.014	36.447	38.495	28.382	28.126	27.61	35.533	35.487	34.445	29.219	28.207	28.079	CHMP1A,VPS46.1	vacuolar protein sorting 46.1
AT1G17744	3.049	3.085	3.294	1.268	0.876	2.282	2.681	1.988	2.442	1.76	2.381	1.571		hypothetical protein
AT1G17745	40.734	30.011	41.408	116.456	126.337	122.118	43.126	29.364	40.053	69.819	63.812	68.274	PGDH	D-3-phosphoglycerate dehydrogenase
AT1G17750	2.16	1.121	2.176	0.953	0.85	0.636	1.681	1.256	1.271	0.86	0.624	0.962	PEPR2	PEP1 receptor 2
AT1G17760	12.032	10.77	10.917	14.748	15.212	15.853	15.726	13.263	16.706	16.79	11.674	15.385	CSTF77	Tetratricopeptide repeat (TPR)-like superfamily protein
AT1G17770	0	0	0	0	0.025	0	0	0	0	0	0	0	SUVH7	histone-lysine N-methyltransferase, H3 lysine-9 specific SUVH3-like protein
AT1G17780	9.136	10.747	9.656	20.323	20.508	18.737	14.475	14.568	15.059	26.678	18.438	25.134		transmembrane protein
AT1G17790	5.506	6.413	5.399	6.579	6.718	6.396	5.992	5.183	5.738	6.427	5.864	5.91	GTE5	DNA-binding bromodomain-containing protein
AT1G17800	0	0	0	0	0	0	0	0	0	0	0	0	ENODL22	early nodulin-like protein 22
AT1G17810	0.142	1.156	0.19	1.855	5.396	2.341	0.35	2.68	0.338	1.671	3.662	2.032	BETA-TIP,TIP3-2	beta-tonoplast intrinsic protein
AT1G17820	6.787	6.564	7.29	8.51	9.1	8.881	7.473	6.172	7.584	8.266	7.42	8.11		testis-expressed sequence 2-like protein (DUF2404)
AT1G17830	6.929	3.432	5.47	17.821	14.918	18.958	4.622	2.146	5.718	8.899	7.208	9.199		hypothetical protein (DUF789)
AT1G17840	63.338	55.017	62.66	50.807	51.867	50.435	57.621	56.721	58.566	58.636	61.674	61.343	ABCG11	white-brown complex-like protein
AT1G17850	25.262	32.807	24.319	16.255	14.421	16.108	19.627	23.579	20.478	21.061	26.196	20.686	STR8	Rhodanese/Cell cycle control phosphatase superfamily protein
AT1G17860	149.589	187.471	149.591	115.162	93.362	122.593	133.278	168.027	130.146	78.778	142.919	76.777	KTI2	Kunitz family trypsin and protease inhibitor protein
AT1G17870	5.423	2.727	4.769	5.013	5.75	6.133	4.932	3.007	3.99	3.184	2.985	3.809	EGY3	ethylene-dependent gravitropism-deficient and yellow-green-like 3
AT1G17880	287.965	242.996	281.772	254.094	255.368	251.268	340.033	348.596	344.906	346.061	346.93	324.405	BTF3	basic transcription factor 3
AT1G17890	40.96	45.461	42.502	33.369	29.111	31.69	40.065	44.22	41.523	23.998	30.027	23.809	GER2	NAD(P)-binding Rossmann-fold superfamily protein
AT1G17910	0	0	0	0.034	0	0	0	0	0	0	0	0	WAKL13	Wall-associated kinase family protein
AT1G17920	3.56	2.669	3.247	1.523	1.894	1.858	1.991	2.423	2.521	1.533	1.916	1.571	HDG12	homeodomain GLABROUS 12
AT1G17930	8.614	9.302	7.528	16.672	15.919	16.311	10.594	8.971	10.75	12.241	11.05	12.557	MAIN	Aminotransferase-like, plant mobile domain family protein
AT1G17940	12.791	11.591	13.046	9.685	12.687	10.102	10.994	11.087	10.602	9.542	8.436	10.073		Endosomal targeting BRO1-like domain-containing protein
AT1G17950	1.519	1.063	1.32	2.672	2.702	2.4	2.931	1.098	2.74	2.067	1.683	1.659	MYB52	myb domain protein 52
AT1G17960	3.844	3.975	4.222	90.967	119.181	95.968	68.635	80.686	65.545	167.681	96.348	169.978		Threonyl-tRNA synthetase
AT1G17970	18.19	21.852	18.231	8.238	7.956	7.337	11.954	13.728	13.689	13.121	12.003	12.184		RING/U-box superfamily protein
AT1G17980	17.62	17.299	17.565	21.991	21.114	20.629	19.637	18.762	19.367	20.231	20.872	19.744	PAPS1	poly(A) polymerase 1
AT1G17990	17.027	34.783	21.418	33.999	38.128	38.136	10.004	13.411	14.92	9.542	25.614	10.574		FMN-linked oxidoreductases superfamily protein
AT1G18000	14.132	32.576	15.388	6.017	8.065	5.174	7.813	13.728	7.911	4.568	15.315	5.007		Major facilitator superfamily protein
AT1G18010	0	0.624	0.404	0.426	0.589	0.28	0	0.277	0	0.247	0	0		Major facilitator superfamily protein
AT1G18020	8.08	18.582	4.888	18.17	19.699	16.939	4.412	10.494	2.293	4.074	17.623	3.603		FMN-linked oxidoreductases superfamily protein
AT1G18030	9.682	11.498	8.753	9.77	9.446	9.61	8.643	11.433	8.686	8.019	11.103	8.277		Protein phosphatase 2C family protein
AT1G18040	9.682	9.926	10.132	4.706	6.053	6.506	8.573	8.061	7.504	7.95	7.166	8.11	CDKD1;3,CDKD-3	cyclin-dependent kinase D1;3
AT1G18050	0.047	0	0.095	0	0	0	0.06	0.059	0.169	0	0	0.079		SWAP/surp RNA-binding domain protein
AT1G18060	166.343	98.756	160.175	22.391	26.3	22.529	85.431	48.196	86.251	77.413	63.654	77.906		microbial collagenase
AT1G18070	130.26	108.151	127.341	142.932	125.807	140.626	130.067	116.963	126.682	133.518	120.194	137.982		Translation elongation factor EF1A/initiation factor IF2gamma family protein
AT1G18080	645.487	528.807	638.642	614.33	558.933	610.269	846.878	959.355	834.601	825.492	925.855	811.111	ATARCA,RACK1A	Transducin/WD40 repeat-like superfamily protein
AT1G18090	11.379	9.36	11.975	6.791	7.139	7.625	10.414	9.732	10.592	8.276	7.525	8.62		5'-3' exonuclease family protein
AT1G18100	7.143	7.326	6.874	1.753	1.339	2.443	8.923	6.013	9.341	3.411	4.562	3.574	E12A11,MFT	PEBP (phosphatidylethanolamine-binding protein) family protein
AT1G18130	0	0	0	0	0	0	0	0	0	0	0	0		Class II aaRS and biotin synthetases superfamily protein
AT1G18140	2.563	4.877	2.581	0.357	0.615	0.475	2.301	3.373	2.323	0.208	0.18	0.206	LAC1	laccase 1
AT1G18150	56.243	48.789	53.74	24.45	30.113	25.048	49.438	34.626	49.454	39.641	34.568	38.791	ATMPK8,MPK8	Protein kinase superfamily protein
AT1G18160	17.692	20.616	16.387	17.021	18.167	19.093	17.306	20.335	15.982	16.572	17.432	17.142		Protein kinase superfamily protein
AT1G18170	51.924	53.561	50.756	10.102	10.296	11.281	25.139	28.741	26.385	25.808	26.895	24.329	FKBP17-2	FKBP-like peptidyl-prolyl cis-trans isomerase family protein
AT1G18180	5.66	5.605	6.541	2.774	3.207	2.367	4.192	4.807	5.271	2.146	3.493	1.993		3-oxo-5-alpha-steroid 4-dehydrogenase (DUF1295)
AT1G18190	9.825	10.678	10.513	9.957	10.153	10.476	10.654	10.87	11.862	8.83	9.314	9.357	GC2	golgin Putative 2
AT1G18193	36.143	34.483	29.528	45.871	41.47	41.274	25.369	36.397	19.317	16.8	37.246	20.343		hypothetical protein
AT1G18197	0.131	0	0.083	0.085	0	0	0.06	0.168	0.069	0	0.582	0.069		GCK domain protein
AT1G18200	3.334	3.27	2.295	1.915	2.029	1.908	2.421	3.165	2.065	1.078	0.878	1.129	RABA6b	Rab GTPase-like A1I protein
AT1G18210	82.371	90.806	86.408	137.23	148.806	133.654	62.143	100.872	62.984	62.463	141.543	64.985	CML27	Calcium-binding EF-hand family protein
AT1G18220	0	0	0	0	0	0	0	0	0	0	0	0	ATPUP9,PUP9	purine permease 9
AT1G18250	34.197	28.763	35.902	3.37	6.171	3.987	18.597	21.314	18.711	7.614	10.796	7.049	ATLP-1	Pathogenesis-related thaumatin superfamily protein
AT1G18260	19.032	27.26	20.014	29.812	27.975	30.46	22.358	25.448	22.285	20.844	24.555	21.226	EBS5,HRD3A	HCP-like superfamily protein
AT1G18265	6.597	8.505	7.219	2.391	2.088	1.688	5.702	4.391	6.194	10.669	9.282	12.999		zein-binding protein (Protein of unknown function, DUF593)
AT1G18270	16.98	26.625	16.994	27.761	26.224	28.432	16.256	26.951	16.746	18.748	22.873	19.008		ketose-bisphosphate aldolase class-II family protein
AT1G18280	0.131	0.312	0.083	0.426	1.305	0.687	0.17	0.603	0.288	0.247	0.529	0.216		Bifunctional inhibitor/lipid-transfer protein/seed storage 2S albumin superfamily protein
AT1G18290	1.471	2.843	1.796	6.289	4.445	7.04	1.31	2.779	1.975	0.969	2.096	1.404		DUF4228 domain protein
AT1G18300	4.817	6.171	5.114	3.847	2.946	4.275	9.443	23.48	8.16	4.608	5.144	4.624	NUDT4	nudix hydrolase homolog 4
AT1G18310	0	0	0	0.034	0	0	0	0.099	0	0.04	0	0		glycosyl hydrolase family 81 protein
AT1G18320	1.982	0.809	1.379	4.008	2.77	3.563	2.371	1.701	1.092	2.423	2.318	2.062		Mitochondrial import inner membrane translocase subunit Tim17/Tim22/Tim23 family protein
AT1G18330	25.024	17.022	23.915	21.472	13.125	18.372	22.758	10.118	25.124	25.313	13.632	28.865	EPR1,RVE7	Homeodomain-like superfamily protein
AT1G18335	10.026	8.101	9.977	15.565	14.993	16.26	10.634	8.427	10.274	14.516	10.425	15.836		Acyl-CoA N-acyltransferases (NAT) superfamily protein
AT1G18340	17.964	15.242	18.849	15.659	15.398	16.328	16.406	15.973	15.783	16.246	11.992	16.691	TFB4	basal transcription factor complex subunit-like protein
AT1G18350	0.558	0.578	0.274	0	0	0	0.28	0.316	0.119	0.04	0.074	0.059	MKK7	MAP kinase kinase 7
AT1G18360	25.475	15.242	27.435	8.391	9.126	8.38	14.365	9.01	13.867	10.699	8.372	12.469		alpha/beta-Hydrolases superfamily protein
AT1G18370	8.614	10.504	9.49	0.962	1.33	1.035	6.412	7.418	6.422	2.007	3.408	2.003	HIK,KIN7A	ATP binding microtubule motor family protein
AT1G18390	8.626	6.922	8.788	13.821	13.907	12.299	12.765	8.862	12.765	11.312	13.273	11.34		Serine/Threonine kinase family catalytic domain protein
AT1G18400	21.275	27.226	23.642	4.102	4.15	4.962	32.732	58.264	29.928	22.545	21.02	19.724	BEE1	BR enhanced expression 1
AT1G18410	0.214	0.196	0.143	0.17	0.084	0.119	0.17	0.277	0.169	0.079	0.064	0.039		P-loop containing nucleoside triphosphate hydrolases superfamily protein
AT1G18420	5.482	7.962	3.96	3.54	3.165	4.046	5.802	7.161	5.509	3.441	3.366	3.112	ALMT3	aluminum activated malate transporter family protein
AT1G18440	28.098	25.388	25.509	8.076	7.863	7.812	20.658	22.827	20.657	12.706	14.627	11.143		Peptidyl-tRNA hydrolase family protein
AT1G18450	35.478	34.691	34.392	51.998	54.914	52.166	40.065	43.715	39.984	44.872	45.036	46.282	ARP4	actin-related protein 4
AT1G18460	15.674	19.749	14.841	13.387	9.075	13.724	23.038	17.991	22.94	22.001	17.051	21.521		alpha/beta-Hydrolases superfamily protein
AT1G18470	24.989	24.013	23.986	26.144	29.389	27.72	27.27	25.369	25.233	35.271	28.112	36.523		Transmembrane Fragile-X-F-associated protein
AT1G18480	22.058	17.23	23.202	49.871	52.473	51.182	39.494	37.801	38.118	57.064	46.401	59.055	SLP2	Calcineurin-like metallo-phosphoesterase superfamily protein
AT1G18485	6.562	9.545	7.195	5.157	5.8	5.751	4.892	7.576	5.331	6.111	7.377	6.077	PCMP-H8	Pentatricopeptide repeat (PPR) superfamily protein
AT1G18486	0	0	0	0.408	0	0	0	0	0.347	0.237	0.413	0.334		transmembrane protein
AT1G18490	11.225	13.324	12.558	5.157	5.304	5.971	12.595	12.492	11.296	7.762	8.933	9.425	PCO3	2-aminoethanethiol dioxygenase, putative (DUF1637)
AT1G18500	63.908	69.497	62.267	76.61	73.561	76.866	84.831	96.342	84.901	95.558	78.387	95.706	IPMS1,MAML-4	methylthioalkylmalate synthase-like 4
AT1G18510	0	0	0	0	0	0	0	0	0	0	0	0	TET16	tetraspanin
AT1G18520	0.036	0.104	0	0	0	0.051	0	0	0	0	0	0	TET11	tetraspanin11
AT1G18530	0	0	0	0	0	0	0	0	0	0	0	0	CML15	EF hand calcium-binding protein family
AT1G18540	336.804	277.04	325.701	272.894	251.681	266.07	436.969	464.718	425.589	409.196	409.535	406.091	RPL6A	Ribosomal protein L6 family protein
AT1G18550	4.782	6.032	5.03	2.4	3.25	2.502	4.061	4.441	4.298	3.204	2.678	3.171	KIN8A	ATP binding microtubule motor family protein
AT1G18560	3.31	3.155	2.7	3.379	3.308	3.41	3.171	3.115	3.554	3.372	3.493	3.456		BED zinc finger and hAT dimerization domain-containing protein
AT1G18570	2.955	8.066	2.176	8.647	12.83	7.278	3.321	9.05	4.407	3.629	12.521	3.132	MYB51	myb domain protein 51
AT1G18580	15.2	14.179	13.795	12.697	12.283	13.003	15.506	14.836	14.245	13.171	14.649	13.755	GAUT11	galacturonosyltransferase 11
AT1G18590	55.483	15.624	53.193	3.421	3.359	3.283	41.175	13.382	40.133	4.806	4.869	4.938	SOT17	sulfotransferase 17
AT1G18600	18.949	18.547	18.421	15.914	14.993	14.216	17.356	17.427	18.791	13.319	14.395	11.202	RBL12	RHOMBOID-like protein 12
AT1G18610	5.719	4.946	5.839	5.208	5.464	4.937	5.882	5.667	7.236	6.16	5.578	6.352		Galactose oxidase/kelch repeat superfamily protein
AT1G18620	27.101	27.861	24.474	7.472	8.006	6.828	22.448	22.065	22.156	18.481	16.702	17.486	TRM3	LONGIFOLIA protein
AT1G18630	22.545	23.181	26.698	33.522	28.716	31.24	36.323	41.549	36.013	29.971	29.488	31.545	GR-RBP6,RBG6	glycine-rich RNA-binding protein 6
AT1G18640	36.593	36.424	37.424	19.302	19.969	18.05	34.573	33.825	34.415	29.348	28.08	29.974	PSP	3-phosphoserine phosphatase
AT1G18650	17.976	17.576	16.97	8.204	8.419	10.238	13.595	14.282	14.443	13.833	13.95	14.334	PDCB3	plasmodesmata callose-binding protein 3
AT1G18660	39.702	37.441	38.566	45.462	44.947	46.22	38.634	41.708	40.173	51.032	42.474	51.161		zinc finger (C3HC4-type RING finger) family protein
AT1G18670	9.718	8.944	10.953	10	7.989	9.559	8.733	6.498	9.371	7.04	6.954	7.962	IBS1	Protein kinase superfamily protein
AT1G18680	9.706	10.862	11.69	20.221	20.12	19.967	13.045	14.203	14.81	19.648	18.766	19.165		HNH endonuclease domain-containing protein
AT1G18690	4.533	3.305	4.507	6.196	5.447	6.184	5.922	4.639	6.105	5.567	4.604	5.802	XXT4	Galactosyl transferase GMA12/MNN10 family protein
AT1G18700	21.251	21.667	20.68	25.948	24.136	24.149	19.247	21.195	21.362	21.269	20.65	20.412		DNAJ heat shock N-terminal domain-containing protein
AT1G18710	6.443	2.485	5.637	0.298	0.286	0.119	4.101	0.692	3.296	6.684	2.022	7.089	AtMYB47,MYB47	myb domain protein 47
AT1G18720	85.788	102.685	90.059	75.496	74.134	72.226	80.449	89.824	87.899	75.327	88.802	72.781		ER membrane protein, putative (DUF962)
AT1G18730	218.647	261.682	217.994	7.31	13.495	7.982	109.44	98.716	100.278	83.247	92.083	90.423	PnsB4	NDH dependent flow 6
AT1G18740	24.716	17.53	24.985	15.097	15.583	14.072	20.888	27.357	21.024	15.326	16.162	15.974		ROH1, putative (DUF793)
AT1G18750	2.646	1.41	2.985	5.498	6.381	6.625	3.431	2.611	3.256	5.854	3.514	6.961	AGL65	AGAMOUS-like 65
AT1G18760	0	0	0.131	0	0	0	0	0	0	0	0	0		Zinc finger, C3HC4 type (RING finger) family protein
AT1G18770	0	0	0	0	0	0	0	0	0.447	0	0	0		RING/U-box superfamily protein
AT1G18773	6.265	7.754	5.922	2.102	4.192	3.02	5.442	5.944	5.063	9.206	6.435	8.905		acyl thioesterase-like protein
AT1G18780	0	0	0	0	0	0	0	0	0	0	0	0		RING/U-box superfamily protein
AT1G18790	0.047	0	0	0	0	0	0	0	0	0	0	0	RKD1	RWP-RK domain-containing protein
AT1G18800	46.228	51.678	48.936	79.734	75.119	79.97	100.356	110.357	101.628	116.174	85.446	120.692	NRP2	NAP1-related protein 2
AT1G18810	8.164	4.472	7.968	0.451	0.901	0.39	7.733	3.976	8.08	5.053	2.561	5.528	PKS3	phytochrome kinase substrate-like protein
AT1G18830	0.142	0.069	0.095	5.387	7.24	5.963	0.09	0.148	0.089	0.653	2.17	0.619	SEC31A	Transducin/WD40 repeat-like superfamily protein
AT1G18835	2.385	3.663	2.295	0.715	0.497	1.052	3.121	1.019	3.286	0.989	1.905	1.787	MIF3	mini zinc finger
AT1G18840	26.852	28.659	24.474	13.736	12.956	13.962	22.838	21.798	21.481	14.565	17.189	13.853	IQD30	IQ-domain 30
AT1G18850	22.331	14.907	21.715	48.509	48.171	49.782	33.442	26.714	31.894	45.188	39.617	43.71		hypothetical protein
AT1G18860	4.639	3.929	4.21	7.37	5.548	7.049	4.612	3.076	3.891	3.767	3.556	3.23	WRKY61	WRKY DNA-binding protein 61
AT1G18870	11.284	10.504	10.525	4.076	9.479	4.614	9.553	3.57	10.165	5.735	4.096	5.145	ICS2	isochorismate synthase 2
AT1G18871	0	0	0	0	0	0	0	0	0	0	0	0		hypothetical protein
AT1G18880	17.063	22.453	17.933	4.34	5.632	4.25	18.117	17.892	15.654	7.663	6.435	7.737	NPF2.9,NRT1.9	Major facilitator superfamily protein
AT1G18890	20.848	19.102	21.727	25.803	23.841	25.811	22.058	20.246	22.245	20.557	29.35	20.146	CDPK1,CPK10	calcium-dependent protein kinase 1
AT1G18900	11.735	7.511	12.308	46.433	37.968	46.389	20.307	14.252	20.429	39.087	27.858	41.815		Pentatricopeptide repeat (PPR) superfamily protein
AT1G18910	8.294	7.511	8.336	14.11	10.75	13.945	8.443	7.536	8.269	11.144	9.028	12.459		zinc ion binding protein
AT1G18940	1.744	2.461	2.01	2.17	1.743	1.942	1.611	1.869	1.549	1.137	1.429	0.933		Nodulin-like / Major Facilitator Superfamily protein
AT1G18950	15.105	15.346	15.543	19.557	19.346	21.172	20.007	16.883	19.645	22.011	17.803	22.041		DDT domain superfamily
AT1G18960	0.249	0.15	0.131	0.417	0.53	0.696	0.23	0.049	0.357	0.119	0.497	0		myb-like HTH transcriptional regulator family protein
AT1G18970	7.867	4.414	7.742	28.084	22.562	27.067	6.182	4.263	5.698	7.02	8.033	7.138	GLP1,GLP4	germin-like protein 4
AT1G18975	4.687	4.045	5.696	12.221	5.177	5.403	1.431	5.014	4.1	4.964	2.942	2.17		hypothetical protein
AT1G18980	48.851	42.514	46.439	43.905	25.374	43.132	56.811	37.465	56.293	31.137	34.822	33.008		RmlC-like cupins superfamily protein
AT1G18990	0.083	0.693	0.107	0.298	0.21	0.28	0.22	0.267	0.159	0.198	0.233	0.216	MYOB5	myosin-binding protein, putative (Protein of unknown function, DUF593)
AT1G19000	66.803	139.364	68.035	58.781	56.068	59.028	79.609	114.797	76.613	69.809	85.065	69.806		Homeodomain-like superfamily protein
AT1G19010	5.162	6.541	5.696	4.63	4.403	4.419	4.982	7.002	5.102	4.539	6.964	4.251		hypothetical protein
AT1G19020	7.736	8.286	8.301	59.036	67.365	59.426	6.142	16.517	7.356	20.923	74.344	19.047		CDP-diacylglycerol-glycerol-3-phosphate 3-phosphatidyltransferase
AT1G19025	2.622	3.051	3.08	3.668	3.738	4.411	4.412	3.442	3.186	3.293	3.154	4.084		DNA repair metallo-beta-lactamase family protein
AT1G19040	0.059	0	0.155	0.06	0	0	0.04	0.069	0.05	0.099	0.053	0.049		NAC (No Apical Meristem) domain transcriptional regulator superfamily protein
AT1G19050	17.419	9.476	17.47	3.2	5.388	3.707	21.148	50.203	22.106	10.976	6.202	10.996	ARR7	response regulator 7
AT1G19060	0	0	0	0.289	0	0.195	0	0.059	0	0	0	0		hypothetical protein (DUF626)
AT1G19070	0	0.705	0.916	0	0	0	0	0	0.824	0.554	0	0		F-box family protein
AT1G19080	2.622	2.311	4.959	0.596	1.65	0.882	3.941	2.73	3.047	3.481	2.434	4.418	TTN10	GINS complex protein
AT1G19086	0	0	0	0	0	0	0	0	0	0	0	0		hypothetical protein
AT1G19090	0.012	0	0	0	0	0	0.02	0.02	0	0.02	0	0	RKF2	receptor-like serine/threonine kinase 2
AT1G19100	8.175	7.326	7.575	10.195	9.841	9.144	9.904	9.287	9.817	9.7	8.478	9.73	DMS11,MORC6	Histidine kinase-, DNA gyrase B-, and HSP90-like ATPase family protein
AT1G19110	28.715	26.775	27.697	16.816	15.701	16.218	25.529	22.956	24.548	22.693	17.887	22.572		inter-alpha-trypsin inhibitor heavy chain-like protein
AT1G19115	0.451	0.277	0.452	0.655	0.152	0.127	0.51	0.346	0.407	0.524	0.445	0.393		hypothetical protein
AT1G19120	41.648	44.779	41.694	46.594	48.449	51.546	50.979	47.128	50.407	59.308	51.577	63.238	LSM1A	Small nuclear ribonucleoprotein family protein
AT1G19130	51.283	55.087	49.923	71.632	68.822	68.375	69.925	69.45	67.093	75.841	83.33	74.725		RmlC-like jelly roll fold protein
AT1G19140	35.81	25.758	35.32	86.261	67.138	82.566	41.745	35.368	37.572	54.849	53.387	57.013		ubiquinone biosynthesis COQ9-like protein
AT1G19150	124.553	132.927	125.973	5.353	11.096	5.318	79.479	54.348	84.872	62.789	63.791	66.988	Lhca6	PSI type II chlorophyll a/b-binding protein (Lhca2*1)
AT1G19160	0.071	0.104	0	0.068	0	0	0	0.049	0	0	0	0		F-box family protein
AT1G19170	10.75	10.886	10.739	7.081	7.577	7.719	10.424	9.663	10.472	7.258	9.124	7.285		Pectin lyase-like superfamily protein
AT1G19180	32.678	17.496	33.25	50.075	50.772	49.375	26.26	20.888	23.288	19.193	28.821	17.339	JAZ1,TIFY10A	jasmonate-zim-domain protein 1
AT1G19190	2.8	2.265	2.164	1.685	1.254	1.798	3.201	1.82	2.799	1.463	2.35	1.345	CXE1	alpha/beta-Hydrolases superfamily protein
AT1G19200	8.27	8.736	9.799	4.587	3.342	3.147	3.591	3.976	4.1	4.519	5.324	4.212		cyclin-dependent kinase, putative (DUF581)
AT1G19210	0.332	0.139	0.178	0.094	0.067	0	0.12	0.119	0	0	0	0.157	ERF017	Integrase-type DNA-binding superfamily protein
AT1G19220	9.54	7.846	9.193	5.115	5.186	5.276	9.934	7.794	9.996	7.812	7.928	8.316	ARF19	auxin response factor 19
AT1G19230	6.396	5.732	5.684	5.566	5.464	5.81	6.602	5.034	6.988	4.084	4.308	4.408	RBOHE	Riboflavin synthase-like superfamily protein
AT1G19240	14.322	12.388	14.175	26.433	27.234	24.946	32.422	34.903	29.025	35.676	37.299	35.384		transmembrane protein
AT1G19250	0.024	0.023	0	0.077	0.025	0	0.12	0.119	0.03	0	0	0	FMO1	flavin-dependent monooxygenase 1
AT1G19260	0.036	0	0	0	0	0.042	0.03	0	0	0	0	0		TTF-type zinc finger protein with HAT dimerization domain-containing protein
AT1G19270	9.611	7.962	9.002	8.008	10.793	8.05	10.264	7.655	9.599	10.462	9.356	10.78	DA1	DA1
AT1G19290	3.322	2.565	2.985	9.132	7.602	9.907	5.072	4.045	4.814	6.556	5.26	7.206		Pentatricopeptide repeat (PPR) superfamily protein
AT1G19300	11.213	9.95	11.131	3.387	4.891	3.189	9.744	8.525	9.539	5.547	8.044	5.724	GATL1,PARVUS	Nucleotide-diphospho-sugar transferases superfamily protein
AT1G19310	17.253	22.303	17.719	18.867	23.555	19.933	20.708	16.992	21.491	24.008	25.508	26.509		RING/U-box superfamily protein
AT1G19320	0.807	0.358	0.916	0	0.067	0	0.32	0.188	0.248	0	0	0.157		Pathogenesis-related thaumatin superfamily protein
AT1G19330	13.313	17.311	11.654	0.919	2.45	1.349	11.764	12.333	12.21	9.265	11.748	7.962		histone deacetylase complex subunit
AT1G19340	5.007	4.692	5.125	4.859	4.049	5.03	5.942	6.221	6.224	7.673	5.493	8.512		Methyltransferase MT-A70 family protein
AT1G19350	132.918	202.435	133.382	19.523	27.428	21.511	93.184	115.074	87.204	68.237	104.339	68.255	BES1	Brassinosteroid signaling positive regulator (BZR1) family protein
AT1G19360	31.859	31.744	30.479	25.029	25.87	25.065	31.682	31.095	27.745	19.756	24.121	19.646	RRA3	Nucleotide-diphospho-sugar transferase family protein
AT1G19370	26.27	21.136	25.283	6.221	9.749	5.064	18.577	16.576	16.369	13.734	15.347	12.783		membrane protein
AT1G19380	4.853	8.043	6.196	10.544	12.03	10.577	5.372	12.521	5.886	5.152	13.939	4.988		sugar, putative (DUF1195)
AT1G19390	0.214	0.023	0.309	0	0.017	0.042	0.39	0.04	0.298	0	0	0.049	WAKL11	Wall-associated kinase family protein
AT1G19394	0.605	0.52	1.011	0.715	0	1.773	0.47	2.997	0.725	0.9	2.085	1.051		hypothetical protein
AT1G19396	1.317	1.098	0.999	4.834	8.57	8.211	1.601	3.017	3.028	3.777	5.345	3.073		hypothetical protein
AT1G19397	4.77	6.356	4.424	18.297	16.989	16.04	5.362	9.149	4.397	8.761	15.083	11.369		transmembrane protein
AT1G19400	20.753	13.74	18.29	24.595	20.348	23.691	21.588	15.389	24.32	26.401	16.85	28.61		Erythronate-4-phosphate dehydrogenase family protein
AT1G19410	0.154	0.127	0.381	0	0.084	0.042	0.04	0	0.149	0.099	0.064	0.049		FBD / Leucine Rich Repeat domains containing protein
AT1G19430	16.066	18.2	16.685	14.493	16.096	16.159	17.176	17.298	17.53	14.654	14.797	14.472		S-adenosyl-L-methionine-dependent methyltransferases superfamily protein
AT1G19440	34.458	31.293	32.989	23.897	23.883	21.859	22.028	19.791	22.176	12.291	14.215	13.215	KCS4	3-ketoacyl-CoA synthase 4
AT1G19450	111.631	55.249	110.061	55.428	47.615	53.082	79.519	59.916	78.687	41.698	30.705	42.099		Major facilitator superfamily protein
AT1G19460	0	0	0.119	0	0.084	0	0.08	0	0	0.04	0	0		Galactose oxidase/kelch repeat superfamily protein
AT1G19470	0	0.046	0	0.06	0	0	0	0	0	0.04	0	0		Galactose oxidase/kelch repeat superfamily protein
AT1G19480	5.114	5.246	4.816	6.859	6.609	6.031	5.392	5.321	5.072	6.051	5.61	5.891		DNA glycosylase superfamily protein
AT1G19485	4.604	4.253	4.174	4.774	4.554	5.004	5.612	5.202	6.065	5.943	5.006	6.627		Transducin/WD40 repeat-like superfamily protein
AT1G19490	3.144	1.41	3.068	8.587	6.171	8.287	4.742	2.453	4.556	6.15	3.069	6.293		Basic-leucine zipper (bZIP) transcription factor family protein
AT1G19500	0	0	0	0	0	0	0	0	0	0	0	0		hypothetical protein
AT1G19510	0	1.075	0	0	0.093	0.356	0.09	0.435	0	0	0	0.108	RL5	RAD-like 5
AT1G19520	30.839	26.128	30.158	38.016	36.604	37.186	38.244	33.667	36.222	36.101	31.403	36.503	NFD5	pentatricopeptide (PPR) repeat-containing protein
AT1G19530	5.138	14.26	3.865	6.936	7.829	6.531	1.961	10.494	2.402	1.058	5.948	0.943		DNA polymerase epsilon catalytic subunit A
AT1G19540	0.854	2.785	0.749	0.715	1.246	0.645	1	2.265	0.923	0.87	1.842	0.727		NmrA-like negative transcriptional regulator family protein
AT1G19550	94.379	71.785	94.84	62.636	78.722	65.466	75.187	62.477	73.287	67.288	69.284	67.489		Glutathione S-transferase family protein
AT1G19565	5.09	2.947	4.9	9.821	11.382	10.908	2.951	2.789	2.938	2.818	4.287	3.711		hypothetical protein
AT1G19570	345.11	269.945	333.241	231.942	276.869	227.094	284.463	242.482	283.094	243.483	265.219	253.863	DHAR1	dehydroascorbate reductase
AT1G19580	33.342	30.542	35.736	38.492	36.04	33.488	35.963	31.323	35.041	29.269	31.467	27.451	GAMMACA1,GAMMA CA1	gamma carbonic anhydrase 1
AT1G19600	57.857	61.269	56.523	148.591	141.137	148.388	73.117	85.69	73.178	121.346	139.733	120.957		pfkB-like carbohydrate kinase family protein
AT1G19610	1.115	2.126	1.736	4.128	6.449	1.739	0.3	1.77	0.387	0.702	4.075	0.383	PDF1.4	defensin-like protein
AT1G19620	0.32	0.751	0.714	0	0	0	0.16	1.286	0.615	0.168	0.741	0.481		transmembrane protein
AT1G19630	0.759	0.3	0.856	6.808	8.233	6.54	0.57	0.148	0.576	1.819	0.614	1.679	CYP722A1	cytochrome P450, family 722, subfamily A, polypeptide 1
AT1G19640	0.32	0.069	0.285	0.179	0.185	0.238	0.26	0.198	0.486	0	0	0	JMT	jasmonic acid carboxyl methyltransferase
AT1G19650	13.728	12.226	12.677	7.991	9.681	8.559	17.326	11.809	15.336	18.016	11.78	18.104	SFH4	Sec14p-like phosphatidylinositol transfer family protein
AT1G19660	52.707	100.49	50.637	29.174	29.776	31.24	63.263	74.227	64.125	79.114	63.833	80.262	BBD2	Wound-responsive family protein
AT1G19670	25.772	14.491	26.222	3.081	4.117	3.155	22.528	7.675	22.464	12.775	10.457	12.773	CLH1	chlorophyllase 1
AT1G19680	10.679	14.283	9.561	29.293	27.377	31.028	13.465	15.686	13.579	21.714	23.878	22.621		RING/U-box superfamily protein
AT1G19690	26.757	28.451	25.021	11.702	14.985	13.139	19.377	19.524	20.29	18.046	19.105	19.243		NAD(P)-binding Rossmann-fold superfamily protein
AT1G19700	15.817	15.034	15.305	25.089	20.693	24.87	18.587	13.006	17.649	20.488	11.378	19.616	BEL10,BLH10	BEL1-like homeodomain 10
[truncated: 25,656 more rows]

## Sheet: Description
Supplementary Table 2. Expression levels of all loh2 and atr7 genes under normal conditions and under PQ-induced oxidative stress.
Plant material: Arabidopsis thaliana, loh2 and atr7 mutants grown under normal conditions (MS) and under paraquat (PQ)-induced oxidative stress (loh2 PQ and atr7 PQ)
Gene expression from 3 biological replicates per each condition
