# Supplementary material for: A novel seed plants gene regulates oxidative stress tolerance in Arabidopsis thaliana
Source: Cell Mol Life Sci. 2019 Jun 27;77(4):705–18. doi: 10.1007/s00018-019-03202-5 (PMC7040063; doi:10.1007/s00018-019-03202-5)
Supplement: Supplementary file 13 — Supplementary material 13 (XLSX 17 kb) [file 18_2019_3202_MOESM13_ESM.xlsx]

## Sheet: ATR7_cluster_conekt_genes
AGI-code	log2FC (loh2_PQ vs loh2_MS)	Gene name	Description
AT1G12064	4.25707		transmembrane protein
AT1G12805	5.09221		nucleotide binding protein
AT1G12890	3.04149	ERF088	Integrase-type DNA-binding superfamily protein
AT1G21323	-		dual specificity kinase
AT1G23270	-		hypothetical protein
AT1G25310	-	MEE8	basic helix-loop-helix (bHLH) DNA-binding family protein
AT1G26762	-		transmembrane protein
AT1G34046	-		Ankyrin-repeat containing protein
AT1G43780	-	scpl44	serine carboxypeptidase-like 44
AT1G43800	2.39802	FTM1,S-ACP-DES6	Plant stearoyl-acyl-carrier-protein desaturase family protein
AT1G58330	-	ZW2	transcription factor-like protein
AT1G61800	4.68643	GPT2	glucose-6-phosphate/phosphate translocator 2
AT1G66650	-		Protein with RING/U-box and TRAF-like domain
AT1G68240	-	BHLH109	basic helix-loop-helix (bHLH) DNA-binding superfamily protein
AT1G72570	4.94988	AIL1	Integrase-type DNA-binding superfamily protein
AT1G72600	-1.33		hydroxyproline-rich glycoprotein family protein
AT1G77120	2.19755	ADH1	alcohol dehydrogenase 1
AT2G17850	4.66946		Rhodanese/Cell cycle control phosphatase superfamily protein
AT2G26040	-	PYL2	PYR1-like 2
AT2G26440	1.91819	PME12	Plant invertase/pectin methylesterase inhibitor superfamily
AT2G27300	5.44403	NTL8	NTM1-like 8
AT2G34390	1.99236	NIP2-1,NIP2;1	NOD26-like intrinsic protein 2;1
AT2G39415	-		F-box family protein
AT2G40220	4.95825	ABI4	Integrase-type DNA-binding superfamily protein
AT3G02550	2.8542	LBD41	LOB domain-containing protein 41
AT3G03270	2.55647		Adenine nucleotide alpha hydrolases-like superfamily protein
AT3G06435	3.70257		Expressed protein
AT3G14320	-	ATL61	Zinc finger, C3HC4 type (RING finger) family protein
AT3G27220	2.10042		Galactose oxidase/kelch repeat superfamily protein
AT3G42560	-		Pentatricopeptide repeat (PPR) superfamily protein
AT3G47720	-	SRO4	similar to RCD one 4
AT3G53210	-	UMAMIT6	nodulin MtN21 /EamA-like transporter family protein
AT4G10265	2.86942		Wound-responsive family protein
AT4G10270	1.78702		Wound-responsive family protein
AT4G11040	3.35755		Protein phosphatase 2C family protein
AT4G11140	1.91761	CRF1	cytokinin response factor 1
AT4G11340	-		Disease resistance protein (TIR-NBS-LRR class) family
AT4G16024	-		hypothetical protein
AT4G18690	2.30388	DOGL3	delay of germination protein
AT4G21380	1.19562	RK3,SD18	receptor kinase 3
AT4G21490	1.46081	NDB3	NAD(P)H dehydrogenase B3
AT4G23010	-	UTR2	UDP-galactose transporter 2
AT4G24110	4.61086		NADP-specific glutamate dehydrogenase
AT4G24150	4.4742	GRF8	growth-regulating factor 8
AT4G26460	-		S-adenosyl-L-methionine-dependent methyltransferases superfamily protein
AT4G27250	3.441		NAD(P)-binding Rossmann-fold superfamily protein
AT4G33070	3.88434	PDC1	Thiamine pyrophosphate dependent pyruvate decarboxylase family protein
AT4G33560	-		Wound-responsive family protein
AT4G34790	-		SAUR-like auxin-responsive protein family
AT5G05290	-	EXPA2	expansin A2
AT5G10040	-		transmembrane protein
AT5G10120	-	EIL4	Ethylene insensitive 3 family protein
AT5G14450	2.7035		GDSL-like Lipase/Acylhydrolase superfamily protein
AT5G21280	2.66573		hydroxyproline-rich glycoprotein family protein
AT5G24990	1.736		enhanced disease resistance-like protein (DUF1336)
AT5G42890	2.43421	ATSCP2,SCP2	sterol carrier protein 2
AT5G57390	3.84694	AIL5	AINTEGUMENTA-like 5
AT5G65070	5.39597	MAF4	K-box region and MADS-box transcription factor family protein
AT5G66260	-		SAUR-like auxin-responsive protein family
AT5G66985	-		hypothetical protein

## Sheet: ATR7_cluster_conekt_enrichedGO
ID	Label	% in cluster	Enrichment log2	p-value	Corrected p-value
GO:0070482	response to oxygen levels	13.11% (8/60)	5.11	0	0
GO:0001666	response to hypoxia	13.11% (8/60)	5.17	0	0
GO:0016102	diterpenoid biosynthetic process	9.84% (6/60)	5.72	0	0
GO:0016101	diterpenoid metabolic process	9.84% (6/60)	5.49	0	0
GO:0007165	signal transduction	29.51% (18/60)	2.14	0	4e-06
GO:0010310	regulation of hydrogen peroxide metabolic process	11.48% (7/60)	4.08	0	1.3e-05
GO:2000377	regulation of reactive oxygen species metabolic process	11.48% (7/60)	3.94	0	2.2e-05
GO:0009740	gibberellic acid mediated signaling pathway	8.2% (5/60)	4.88	1e-06	4.2e-05
GO:0009862	systemic acquired resistance, salicylic acid mediated signaling pathway	11.48% (7/60)	3.65	1e-06	6.6e-05
GO:0006720	isoprenoid metabolic process	11.48% (7/60)	3.24	9e-06	0.000319
GO:0022611	dormancy process	8.2% (5/60)	3.83	2.8e-05	0.00083
GO:0010162	seed dormancy process	8.2% (5/60)	3.84	2.7e-05	0.000847
GO:0009845	seed germination	8.2% (5/60)	3.75	3.6e-05	0.00103
GO:0050826	response to freezing	6.56% (4/60)	4.23	6.4e-05	0.001665
GO:0009933	meristem structural organization	6.56% (4/60)	4.24	6.1e-05	0.001671
GO:0048532	anatomical structure arrangement	6.56% (4/60)	4.15	7.7e-05	0.001945
GO:0019915	lipid storage	6.56% (4/60)	4.1	9e-05	0.002172
GO:0031323	regulation of cellular metabolic process	27.87% (17/60)	1.44	9.5e-05	0.002198
GO:0010182	sugar mediated signaling pathway	6.56% (4/60)	3.98	0.000124	0.002667
GO:0009061	anaerobic respiration	3.28% (2/60)	6.64	0.000174	0.003278
GO:0051235	maintenance of location	6.56% (4/60)	3.86	0.000171	0.003331
GO:0009628	response to abiotic stimulus	26.23% (16/60)	1.37	0.00028	0.005113
GO:0019222	regulation of metabolic process	27.87% (17/60)	1.3	0.000322	0.005705
GO:0016567	protein ubiquitination	8.2% (5/60)	3.03	0.00037	0.00638
GO:0050794	regulation of cellular process	36.07% (22/60)	1.05	0.000381	0.006388
GO:0015718	monocarboxylic acid transport	3.28% (2/60)	5.49	0.000904	0.012977
GO:0009640	photomorphogenesis	6.56% (4/60)	3.1	0.001225	0.016412
GO:0050896	response to stimulus	39.34% (24/60)	0.86	0.001339	0.01755
GO:0072329	monocarboxylic acid catabolic process	6.56% (4/60)	2.98	0.001685	0.021169
GO:0048831	regulation of shoot system development	8.2% (5/60)	2.52	0.001807	0.022239
GO:0006629	lipid metabolic process	16.39% (10/60)	1.54	0.002056	0.024305
GO:0070647	protein modification by small protein conjugation or removal	8.2% (5/60)	2.44	0.002267	0.024411
GO:0010896	regulation of triglyceride catabolic process	1.64% (1/60)	8.81	0.002228	0.024424
GO:0015727	lactate transport	1.64% (1/60)	8.81	0.002228	0.024424
GO:0048856	anatomical structure development	18.03% (11/60)	1.44	0.002032	0.024501
GO:0044242	cellular lipid catabolic process	6.56% (4/60)	2.84	0.002389	0.02527
GO:0016042	lipid catabolic process	6.56% (4/60)	2.8	0.002638	0.026957
GO:0080167	response to karrikin	4.92% (3/60)	3.41	0.002882	0.028965
GO:0032502	developmental process	26.23% (16/60)	1.05	0.003226	0.031371
GO:0065007	biological regulation	37.7% (23/60)	0.79	0.003403	0.032058
GO:0006950	response to stress	27.87% (17/60)	0.98	0.003911	0.035733
GO:0040019	positive regulation of embryonic development	1.64% (1/60)	7.81	0.004451	0.036763
GO:0015760	glucose-6-phosphate transport	1.64% (1/60)	7.81	0.004451	0.036763
GO:1901264	carbohydrate derivative transport	3.28% (2/60)	4.38	0.004157	0.037409
GO:0008643	carbohydrate transport	3.28% (2/60)	4.29	0.004744	0.03814
GO:0046487	glyoxylate metabolic process	1.64% (1/60)	7.23	0.006669	0.04622
GO:0072531	pyrimidine-containing compound transmembrane transport	1.64% (1/60)	7.23	0.006669	0.04622
GO:0090481	pyrimidine nucleotide-sugar transmembrane transport	1.64% (1/60)	7.23	0.006669	0.04622
GO:0032365	intracellular lipid transport	1.64% (1/60)	7.23	0.006669	0.04622
GO:0060774	auxin mediated signaling pathway involved in phyllotactic patterning	1.64% (1/60)	7.23	0.006669	0.04622
GO:0032501	multicellular organismal process	16.39% (10/60)	1.29	0.007126	0.04883

## Sheet: Description
Supplementary Table 4. List of genes co-expressed with ATR7 and their GO enrichment.
