# Supplementary material for: A novel seed plants gene regulates oxidative stress tolerance in Arabidopsis thaliana
Source: Cell Mol Life Sci. 2019 Jun 27;77(4):705–18. doi: 10.1007/s00018-019-03202-5 (PMC7040063; doi:10.1007/s00018-019-03202-5)
Supplement: Supplementary file 14 — Supplementary material 14 (XLSX 35 kb) [file 18_2019_3202_MOESM14_ESM.xlsx]

## Sheet: metabolite levels, raw data
Supplementary Table 5. Metabolite levels of loh2 and atr7 under normal conditions and under PQ-induced oxidative stress.
Plant material: Arabidopsis thaliana, loh2 and atr7 mutants grown under normal conditions (MS0) and under paraquat (PQ)-induced oxidative stress (loh2 PQ and atr7 PQ). Metabolites (raw data) from 6 biological replicates per each condition
Fw (g)	0.0532	0.0642	0.0635	0.0462	0.0455	0.0585	0.0512	0.056	0.064	0.0645	0.0567	0.0548	0.05	0.05	0.0664	0.05	0.0644	0.0512	0.0505	0.048	0.0665	0.0562	0.0535	0.0599
condition	loh2_MS0	loh2_MS0	loh2_MS0	loh2_MS0	loh2_MS0	loh2_MS0	atr7_MS0	atr7_MS0	atr7_MS0	atr7_MS0	atr7_MS0	atr7_MS0	loh2_PQ	loh2_PQ	loh2_PQ	loh2_PQ	loh2_PQ	loh2_PQ	atr7_PQ	atr7_PQ	atr7_PQ	atr7_PQ	atr7_PQ	atr7_PQ
n replicates	loh2_MS0_1	loh2_MS0	loh2_MS0	loh2_MS0	loh2_MS0	loh2_MS0	atr7_MS0	atr7_MS0	atr7_MS0	atr7_MS0	atr7_MS0	atr7_MS0	loh2_PQ	loh2_PQ	loh2_PQ	loh2_PQ	loh2_PQ	loh2_PQ	atr7_PQ	atr7_PQ	atr7_PQ	atr7_PQ	atr7_PQ	atr7_PQ
Alanine	55.827	53.6976	53.0373	64.5236	56.5618	77.8014	47.5031	48.93	46.5925	35.4009	55.758	61.4719	336.037	364.121	354.302	478.24	100.721	98.3921	178.387	157.312	136.765	174.812	155.892	109.458
Pyruvic acid	0.159482	0.171464	0.148652	0.140879	0.130704	0.155937	0.191895	0.221535	0.233353		0.281441	0.242682	2.56881	3.08352	2.7877	4.20773	3.47556		0.949676	0.719901	1.11061	1.05483	1.05642	0.876962
Valine	7.37428	7.47424	6.55787	8.22833	7.67051	9.91596	11.8691	11.0337	8.75313	9.26259	12.5263	13.8202	29.0162	35.6437	34.7668	41.4747	43.0995	30.9736	19.6657	16.5639	16.9297	17.9175	13.8243	12.1683
Glycerol	0.71317	0.398919	0.995665	1.82488	0.866543	0.99939	1.34357	2.30303	0.913284	1.18398	1.50161	0.694614	1.01631	1.03768	0.673346	0.436381	0.917997	1.02464	1.29983	1.62676	0.957697	1.20523	1.46149	0.766452
Isoleucine	0.999723	1.03983	1.13918	1.11772	1.06086	1.40571	0.455615	0.400302	0.354692	0.450374	0.562783	0.518546	4.38681	5.41888	5.11135	5.68213	6.774	5.39987	0.942548	0.973114	0.874367	0.941976	0.714967	0.641119
Glycine	57.4675	48.2941	41.2384	57.8562	44.3271	46.2177	42.117	48.5102	38.4382	36.2053	38.4766	51.8314	91.3468	90.7643	98.6438	122.163	65.5367	57.7771	97.0025	73.8393	75.3951	87.4669	95.554	59.886
Phosphoric acid	50.5074	42.9404	39.0789	44.7902	46.4847	19.4501	33.6392	32.7789	24.5551	20.8366	28.5133	30.0487	40.1679	45.4827	35.6051	48.9924	39.4546	40.1704	15.7882	16.2882	14.3325	16.3023	15.4178	16.0336
Proline	152.003	137.324	126.823	137.181	109.722	90.3799	77.3907	117.96	124.625	72.5859	132.488	122.741	132.526	133.206	163.582	198.936	130.462	99.8157	240.203	178.715	157.035	191.327	194.047	135.568
Glyceric acid	1.67006	1.90515	1.64712	1.89052	1.35504	1.74771	1.53268	1.65773	1.81827	1.25099	2.10416	1.67215	0.981915	0.835212	1.189	1.10269	1.25442	0.897219	1.91779	1.64274	2.06234	1.78395	1.82504	1.52241
Benzoic acid	0.114079	0.128204	0.0637717	0.123269	0.203475	0.282717	0.1528	0.105216	0.112583	0.190589	0.29473	0.135085	0.596074	0.38204	0.335017	0.365957	0.501882	0.430711	0.297058	0.411887	0.193061	0.225601	0.16172	0.254701
Serine	59.9792	55.1081	49.8774	62.0574	46.0642	34.043	67.6643	82.7161	66.6792	50.8464	73.948	83.3056	68.5351	67.9446	74.9966	90.3183	62.1306	54.8586	115.815	89.1949	88.9803	102.908	107.008	70.1307
Threonine	9.34902	8.82996	8.38257	9.59826	7.90456	8.99644	18.6228	22.0991	17.5427	14.112	20.2341	21.4924	18.6078	19.2882	20.6348	26.592	17.7477	16.3194	25.3734	20.442	21.2605	24.3006	22.4207	16.5821
Fumaric acid	10.1196	9.74485	6.43111	9.87347	4.10705	2.26747	1.7947	5.1715	4.61635	2.42581	4.24889	3.18297	1.01846	1.10835	2.11458	1.49585	1.61136	0.858167	8.0787	6.75626	4.6925	6.28446	8.58382	7.90308
Alanine, beta	1.47146	1.60537	1.60379	1.59304	1.35465	1.62687	1.39808	1.60272	1.33234	1.37705	1.72891	1.71326	6.70501	7.73588	9.20247	9.8	11.3167	8.75903	4.03345	3.49591	3.47904	3.5104	3.27004	2.77977
O-acetyl serine	0.673764	0.717964	0.768611	1.26151	1.24472	1.58645	0.820206	0.635714	0.623754	0.88283	1.00627	1.06148	2.75829	2.49564	2.69076	2.61285	4.23192	2.94805	1.97727	1.83256	1.628	1.79748	1.48461	1.23733
Malic acid	2.63552	3.48708	2.40021	3.29261	2.10907	3.50881	1.60609	3.13328	3.21054	2.313	3.68472	2.71915	0.834955	0.979916	1.65099	1.51093	1.60315	1.13627	3.35121	2.68702	2.46845	2.67643	2.83074	2.95508
4-hydroxy proline,	0.0769567	0.0855068	0.0749401	0.0704395	0.0553525	0.0450468	0.0940079	0.142686	0.119633	0.112982	0.185049	0.124312	0.194105	0.182361	0.279866	0.49841	0.195365	0.201984	0.882694	0.804922	0.792596	0.714684	0.773728	0.585718
Gamma butyric acid	4.2142	5.37499	4.29001	5.94516	5.59589	6.34358	7.53824	6.98074	5.11182	9.42628	8.68491	9.5551	19.455	17.2215	23.6359	22.6267	28.3855	20.1228	26.7125	23.5778	21.7358	24.0154	21.6342	19.2388
Aspartic acid	24.81	25.1313	23.6084	25.674	16.832	11.667	21.4332	32.2829	26.3579	18.7291	31.4587	26.7077	5.83261	5.23838	8.66728	7.6753	8.77714	6.39684	24.205	20.1242	19.6712	19.0851	18.6438	18.6424
Methionine	1.48131	1.73785	1.44687	1.89881	2.43177	2.79477	1.94482	1.85769	1.49121	2.14799	2.45106	2.28938	1.40667	1.15647	1.71425	1.70526	2.04797	1.28032	3.45716	2.82998	2.33819	2.4975	2.07439	2.15502
Asparagine	1.19718	1.30964	1.16878	2.01553	3.0049		2.00441	1.72245	1.65485		2.84922	3.35445	1.43351	1.06558	1.5746	2.09671	1.59446	0.825269	4.58738	2.84486	2.93818	3.13812	2.26115	1.66286
Xylose	0.101514	0.12212	0.115817	0.110171	0.108899	0.123879	0.083662	0.0841479	0.0939326	0.0628576	0.0911362	0.0901389	0.0744387	0.0942607	0.0717078	0.0802183	0.0632126	0.0865241	0.0742338	0.0724522	0.0902052	0.0773424	0.124548	0.0930456
Glutamic acid	32.1895	30.4376	27.991	33.8366	26.9834	14.2349	16.9569	36.3867	31.7007	5.94722	27.5813	32.7287	19.1153	20.3618	32.2337	33.5567	19.1381	11.2972	39.6532	25.9361	25.571	32.7962	34.0404	18.8657
Putrescine	4.43993	4.61793	5.60722	4.55441	4.76999	4.34031	8.32959	5.02793	5.61253	6.38451	7.74211	9.55212	2.52122	1.99342	2.59336	2.19699	3.23728	1.60675	13.8307	10.8093	15.2714	9.44231	6.95652	6.52596
2-oxo- glutaric acid	0.1522	0.165944	0.152449	0.125452	0.114705	0.152344	0.137082	0.171828	0.17365	0.209026	0.271326	0.20046	0.110981	0.126572	0.197197	0.184689	0.230436	0.215002	0.171082	0.173737	0.255856	0.213312	0.190845	0.220066
Asparagine	7.15355	9.03342	8.35029	14.2771	21.5698	14.8292	11.5651	10.8865	10.2138	12.8375	18.1194	19.0583	9.63756	7.02504	10.08	12.0567	8.93178	5.40652	26.3758	19.1815	17.107	21.5038	13.2959	10.6846
1,6-anhydro, beta glucose	1.29484	1.03814	0.892804	1.01424	1.33762	0.733323	0.751267	0.678734	0.661167	0.662511	1.00557	1.01431	0.425654	0.434343	0.541348	0.631175	0.407983	0.277967	0.989497	0.945945	0.774353	0.742419	0.617884	0.543304
Ornithine	8.37029	7.53598	13.0446	8.79286	5.27797	2.59986	6.01024	2.91805	2.76567	6.12663	4.33358	5.52584	9.30349	7.32072	10.2414	9.57458	9.24452	7.97996	3.02245	3.32966	3.54092	2.76065	1.46059	2.10967
Fructose	111.337	95.8448	96.5949	112.867	95.7721	60.3405	85.1289	102.908	100.745	40.3266	86.6634	104.39	94.5726	102.79	92.3481	115.75	63.6902	63.4136	93.0719	74.8775	75.1613	84.5088	111.317	63.9378
Citric acid	2.32084	2.99499	1.55543	3.49796	5.04082	5.13893	2.91315	3.1459	4.00612	3.09258	6.50905	4.29126	9.89584	11.6218	6.8272	13.976	8.63092	11.2339	3.16735	3.09927	2.52602	3.03315	3.27298	2.93431
Glucose	17.0455	18.7595	18.8925	17.4056	13.1294		14.8206	16.4644	21.1925	5.00061	13.9949	15.8917	16.9159	19.7495	15.1512	17.0444	12.7684	14.9808	14.7424	13.0572	13.335	13.8801	25.1356	14.3446
Arginine	3.28058	3.16206	3.27313	3.74276	3.58604	2.86282	4.19564	2.69942	3.32904	3.6428	6.83105	7.27339	5.43335	4.50685	7.14669	7.33624	5.76288	3.2703	4.13988	2.79172	4.25349	3.30532	2.24722	2.14012
Glucopyranoside	0.638212	0.681801	0.704169	0.7124	0.68539	0.746381	0.776535	0.70384	0.878145	0.437987	0.850274	0.853472	0.671415	0.720844	0.602209	0.643456	0.682399	0.660003	0.779455	0.685616	0.902327	0.836448	1.16014	0.776799
Lysine	0.888357	1.00085	1.26561	1.30342	1.34678	2.30823	1.29741	1.09884	1.03337	1.29322	1.83095	1.77665	3.00383	2.99635	3.76169	3.71149	4.54324	3.58046	2.24139	1.9515	2.07875	1.9428	1.45178	1.36809
Tyramine	1.41192	1.58509	1.57799	1.48447	1.03596	0.622295	1.33014	1.68662	1.34792	1.3835	1.9206	1.62101	0	0	0	0	0	0	1.93143	1.58665	1.97791	1.79782	1.66792	1.53408
Myo-Inositol	15.0718	15.6545	13.6211	15.4791	13.2677	10.0906	10.2722	10.7896	11.8669	7.6563	12.7201	12.7901	9.19082	8.9937	8.75452	9.31107	8.17358	6.88054	15.949	12.9668	11.8233	12.7303	15.7781	11.9645
Tyrosine	0.49158	0.424943	0.457235	0.407065	0.438691	0.63639	0.659746	0.565696	0.458405	0.712232	0.775005	0.713806	1.43746	1.85046	1.59961	1.67837	2.48424	2.44715	1.18442	1.16312	0.973648	1.03195	0.882946	0.804389
Histidine	0.861658	0.969753	1.03453	1.45551	1.41981	2.18961	1.78307	1.45575	1.17711	1.94311	1.53999	1.94331	3.87307	4.31414	5.08041	6.91572	5.73636	5.04153	2.19223	1.88043	1.62791	1.8039	0.922674	0.913725
Spermidine	0	0	0	0	0	0	0	0	0	0	0	0	0.293244	0.295683	0.508121	0.581582	0.8854	0.586213	0	0	0	0	0	0
Fructose-6-phosphate	0.181469	0.20222	0.176349	0.177991	0.1458	0.12989	0.229697	0.24172	0.20208	0.219512	0.260219	0.227824	0.0985749	0.107162	0.119209	0.142558	0.175708	0.150409	0.166534	0.153961	0.194161	0.157616	0.126336	0.151456
Tryptophan	0.264851	0.287276	0.262458	0.290927	0.327083	0.56046	0.460191	0.380621	0.274179	0.652601	0.505265	0.53229	0.752734	0.94435	0.776568	0.862502	1.27069	1.3297	1.21466	1.03115	0.795988	0.941976	0.669747	0.666435
Sucrose	65.6932	52.944	51.5281	66.5651	59.8387	33.0095	47.7718	60.1131	54.6787	27.2234	47.9932	59.6261	53.9945	55.947	54.0718	71.7503	33.7698	33.8217	56.5328	42.5298	42.0289	50.7297	61.3855	34.8411
Unknown 1	0.672764	0.716838	0.656591	0.668448	0.734033	0.841518	0.681632	0.73437	0.637514	0.784885	0.996449	0.864987	1.48517	1.66566	1.86075	2.0011	2.30599	1.99359	1.43023	1.30072	1.15204	1.20377	1.06127	1.06371
Maltose	0.218163	0.248409	0.209743	0.255998	0.247086	0.340269	0.22532	0.225824	0.257462	0.228903	0.306134	0.289732	0.686528	0.66366	0.555393	0.575209	1.30321	0.812252	0.300131	0.271326	0.276208	0.265512	0.297765	0.235182
Trehalose	0.862657	0.921649	0.489624	1.10084	1.11389	1.17806	1.09089	1.18413	1.19793	1.2057	1.87677	1.53731	1.44062	1.66299	1.64711	1.7847	2.22757	1.93254	2.68139	2.44498	1.5609	2.0233	1.90526	1.66014
Adenosine monophosphate	0.0585385	0.0885486	0.0747167	0.0787351	0.0730291	0.0570685	0.0851542	0.0855356	0.07551	0.0922987	0.104722	0.083329	0.196022	0.159464	0.195826	0.181579	0.285729	0.220944	0.105943	0.0997142	0.10744	0.099102	0.0710241	0.101044
Unknown 2	0.121503	0.170676	0.149545	0.104786	0.110189	0.159046	0.211393	0.102441	0.101666	0.23478	0.131002	0.10995			0.0592617		0.0373336	0.0307044	0.128066	0.126976	0.0383189	0.0270586	0.0258037	0.0909909
